# Supplementary material for: Piperidinium bis­(2-oxidobenzoato-κ2 O 1,O 2)borate
Source: Acta Crystallogr Sect E Struct Rep Online. 2008 Dec 20;65(Pt 1):o171. doi: 10.1107/S1600536808042608 (PMC2968082; doi:10.1107/S1600536808042608)
Supplement: Supplementary file 1 [file e-65-0o171-sup1.cif]

##############################################################################
###                                                                        ###
###        Electronic paper (Acta Crystallographica Section E)             ###
###                                                                        ###
##############################################################################
#                                                                            #
# This CIF contains the data in a paper accepted for publication in Acta     #
# Crystallographica Section E. It conforms to the requirements of Notes      #
# for Authors for Section E, and has been peer reviewed under the auspices   #
# of the IUCr Commission on Journals.                                        #
#                                                                            #
# Full details of the Crystallographic Information File format               #
# are given in the paper "The Crystallographic Information File (CIF):       #
# a New Standard Archive File for Crystallography" by S. R. Hall, F. H.      #
# Allen and I. D. Brown [Acta Cryst. (1991), A47, 655-685].                  #
#                                                                            #
# The current version of the core CIF dictionary is obtainable from          #
# ftp://ftp.iucr.org/pub/cif_core.dic. The current version number is 2.4.    #
#                                                                            #
# Software is freely available for graphical display of the structure(s) in  #
# this CIF.  For information consult the CIF home page http://www.iucr.org/  #
# cif/home.html                                                              #
#                                                                            #
# This file may be used for bona fide research purposes within the           #
# scientific community so long as proper attribution is given to the journal # 
# article from which it was obtained.                                        #
#                                                                            #
##############################################################################
                                             
data_I
_audit_creation_method     SHELXL-97
_chemical_name_systematic
;
Piperidinium bis(2-oxidobenzoato-\k^2^<i>O</i>^1^,<i>O</i>^2^)borate
;
_chemical_name_common     ?
_chemical_formula_moiety     'C5 H12 N +, C14 H8 B O6 -'
_chemical_formula_sum     'C19 H20 B N O6'
_chemical_formula_iupac     'C5 H12 N +, C14 H8 B O6 -'
_chemical_formula_weight     369.17
_chemical_melting_point     ?
_symmetry_cell_setting     monoclinic
_symmetry_space_group_name_H-M     'C c'
_symmetry_space_group_name_Hall     'C -2yc'
loop_
    _symmetry_equiv_pos_as_xyz
    'x, y, z'
    'x, -y, z+1/2'
    'x+1/2, y+1/2, z'
    'x+1/2, -y+1/2, z+1/2'
_cell_length_a     19.835(7)
_cell_length_b     16.247(7)
_cell_length_c     12.231(5)
_cell_angle_alpha     90.00
_cell_angle_beta     111.624(10)
_cell_angle_gamma     90.00
_cell_volume     3664(3)
_cell_formula_units_Z     8
_cell_measurement_reflns_used     1899
_cell_measurement_theta_min     2.209
_cell_measurement_theta_max     23.048
_cell_measurement_temperature     298(2)
_exptl_crystal_description     clubbed
_exptl_crystal_colour     colorless
_exptl_crystal_size_max     0.58
_exptl_crystal_size_mid     0.43
_exptl_crystal_size_min     0.40
_exptl_crystal_density_diffrn     1.338
_exptl_crystal_density_meas     ?
_exptl_crystal_density_method     'not measured'
_exptl_crystal_F_000     1552
_exptl_absorpt_coefficient_mu     0.099
_exptl_absorpt_correction_type     multi-scan
_exptl_absorpt_process_details     '(SADABS; Bruker, 1999)'
_exptl_absorpt_correction_T_min     0.9450
_exptl_absorpt_correction_T_max     0.9616
_exptl_special_details
;
;
_diffrn_ambient_temperature     298(2)
_diffrn_radiation_type     MoK\a
_diffrn_radiation_wavelength     0.71073
_diffrn_radiation_source     'fine-focus sealed tube'
_diffrn_radiation_monochromator     graphite
_diffrn_measurement_device_type     'Bruker SMART CCD area-detector'
_diffrn_measurement_method     '\f and \w'
_diffrn_detector_area_resol_mean     ?
_diffrn_reflns_number     9508
_diffrn_reflns_av_R_equivalents     0.0534
_diffrn_reflns_av_sigmaI/netI     0.0632
_diffrn_reflns_theta_min     1.67
_diffrn_reflns_theta_max     25.00
_diffrn_reflns_theta_full     25.00
_diffrn_measured_fraction_theta_max     0.999
_diffrn_measured_fraction_theta_full     0.999
_diffrn_reflns_limit_h_min     -23
_diffrn_reflns_limit_h_max     23
_diffrn_reflns_limit_k_min     -19
_diffrn_reflns_limit_k_max     16
_diffrn_reflns_limit_l_min     -14
_diffrn_reflns_limit_l_max     14
_diffrn_standards_number     ?
_diffrn_standards_interval_count     ?
_diffrn_standards_interval_time     ?
_diffrn_standards_decay_%     ?
_refine_special_details
;
Refinement of <i>F</i>^2^ against ALL reflections. The weighted
<i>R</i>-factor <i>wR</i> and goodness of fit <i>S</i> are based
on <i>F</i>^2^, conventional <i>R</i>-factors <i>R</i> are based
on <i>F</i>, with <i>F</i> set to zero for negative <i>F</i>^2^.
The threshold expression of <i>F</i>^2^ > \s(<i>F</i>^2^) is used
only for calculating <i>R</i>-factors(gt) <i>etc</i>. and is not
relevant to the choice of reflections for refinement. <i>R</i>-factors
based on <i>F</i>^2^ are statistically about twice as large as those
based on <i>F</i>, and <i>R</i>- factors based on ALL data will be
even larger.
;
_reflns_number_total     3235
_reflns_number_gt     1967
_reflns_threshold_expression     I>2\s(I)
_refine_ls_structure_factor_coef     Fsqd
_refine_ls_matrix_type     full
_refine_ls_R_factor_all     0.1105
_refine_ls_R_factor_gt     0.0636
_refine_ls_wR_factor_gt     0.1659
_refine_ls_wR_factor_ref     0.2026
_refine_ls_goodness_of_fit_ref     1.039
_refine_ls_restrained_S_all     1.039
_refine_ls_number_reflns     3235
_refine_ls_number_parameters     487
_refine_ls_number_restraints     ?
_refine_ls_hydrogen_treatment     constr
_refine_ls_weighting_scheme     calc
_refine_ls_weighting_details
                 'calc w=1/[\s^2^(Fo^2^)+(0.1245P)^2^] where P=(Fo^2^+2Fc^2^)/3'
_atom_sites_solution_hydrogens     geom
_atom_sites_solution_primary     direct
_atom_sites_solution_secondary     difmap
_refine_ls_shift/su_max     0.000
_refine_ls_shift/su_mean     0.000
_refine_diff_density_max     0.421
_refine_diff_density_min     -0.228
_refine_ls_extinction_method     none
_refine_ls_extinction_coef     ?
loop_
    _atom_type_symbol
    _atom_type_description
    _atom_type_scat_dispersion_real
    _atom_type_scat_dispersion_imag
    _atom_type_scat_source
    'C' 'C' 0.0033 0.0000
                         'International Tables Vol C Tables 4.2.6.8 and 6.1.1.4'
    'H' 'H' 0.0000 0.0000
                         'International Tables Vol C Tables 4.2.6.8 and 6.1.1.4'
    'N' 'N' 0.0061 0.0000
                         'International Tables Vol C Tables 4.2.6.8 and 6.1.1.4'
    'O' 'O' 0.0106 0.0000
                         'International Tables Vol C Tables 4.2.6.8 and 6.1.1.4'
    'B' 'B' 0.0013 0.0000
                         'International Tables Vol C Tables 4.2.6.8 and 6.1.1.4'
_computing_data_collection     'SMART (Bruker, 2001)'
_computing_cell_refinement     'SAINT (Bruker, 2001)'
_computing_data_reduction     'SAINT (Bruker, 2001)'
_computing_structure_solution     'SHELXS97 (Sheldrick, 2008)'
_computing_structure_refinement     'SHELXL97 (Sheldrick, 2008)'
_computing_molecular_graphics     'ORTEP-3 for Windows (Farrugia, 1997)'
_computing_publication_material     'SHELXTL (Sheldrick, 2008)'
loop_
    _atom_site_type_symbol
    _atom_site_label
    _atom_site_fract_x
    _atom_site_fract_y
    _atom_site_fract_z
    _atom_site_U_iso_or_equiv
    _atom_site_adp_type
    _atom_site_calc_flag
    _atom_site_refinement_flags
    _atom_site_occupancy
    _atom_site_disorder_assembly
    _atom_site_disorder_group
    O O1 0.2375(3) 0.3316(3) 0.5857(5) 0.0459(13) Uani d . 1 . .
    O O2 0.1339(3) 0.3910(3) 0.5637(5) 0.0572(15) Uani d . 1 . .
    O O3 0.3536(3) 0.3847(3) 0.7220(5) 0.0458(13) Uani d . 1 . .
    O O4 0.3144(3) 0.2518(3) 0.7485(5) 0.0461(13) Uani d . 1 . .
    O O5 0.2966(4) 0.1240(3) 0.7940(6) 0.0635(16) Uani d . 1 . .
    O O6 0.3499(3) 0.2835(3) 0.5839(5) 0.0490(13) Uani d . 1 . .
    O O7 0.0436(3) 0.2515(3) 0.0932(4) 0.0481(13) Uani d . 1 . .
    O O8 0.0554(3) 0.3784(3) 0.1602(5) 0.0583(15) Uani d . 1 . .
    O O9 0.0048(3) 0.2223(3) -0.1159(4) 0.0498(13) Uani d . 1 . .
    O O10 0.1147(3) 0.1677(3) 0.0174(5) 0.0461(13) Uani d . 1 . .
    O O11 0.2152(3) 0.0991(4) 0.1091(6) 0.0630(16) Uani d . 1 . .
    O O12 -0.0013(3) 0.1207(3) 0.0170(5) 0.0455(13) Uani d . 1 . .
    N N1 0.0823(3) 0.2848(4) 0.3669(6) 0.0476(16) Uani d . 1 . .
    H H1A 0.0834 0.3148 0.3057 0.057 Uiso calc R 1 . .
    H H1B 0.1011 0.3157 0.4322 0.057 Uiso calc R 1 . .
    N N2 0.2593(3) 0.2086(4) -0.0346(6) 0.0494(16) Uani d . 1 . .
    H H2A 0.2611 0.1741 -0.0912 0.059 Uiso calc R 1 . .
    H H2B 0.2379 0.1816 0.0081 0.059 Uiso calc R 1 . .
    B B1 0.3161(4) 0.3137(5) 0.6602(7) 0.0375(19) Uani d . 1 . .
    B B2 0.0379(5) 0.1900(5) 0.0013(8) 0.041(2) Uani d . 1 . .
    C C1 0.2001(4) 0.3872(4) 0.6166(7) 0.0429(18) Uani d . 1 . .
    C C2 0.2406(4) 0.4427(4) 0.7122(6) 0.0365(16) Uani d . 1 . .
    C C3 0.3163(4) 0.4403(4) 0.7615(6) 0.0407(17) Uani d . 1 . .
    C C4 0.3549(4) 0.4981(5) 0.8441(7) 0.049(2) Uani d . 1 . .
    H H4 0.4053 0.4978 0.8731 0.059 Uiso calc R 1 . .
    C C5 0.3183(5) 0.5560(5) 0.8832(8) 0.060(2) Uani d . 1 . .
    H H5 0.3439 0.5942 0.9400 0.072 Uiso calc R 1 . .
    C C6 0.2431(5) 0.5571(5) 0.8373(8) 0.062(2) Uani d . 1 . .
    H H6 0.2183 0.5959 0.8642 0.074 Uiso calc R 1 . .
    C C7 0.2053(5) 0.5024(5) 0.7539(8) 0.055(2) Uani d . 1 . .
    H H7 0.1549 0.5045 0.7238 0.066 Uiso calc R 1 . .
    C C8 0.3096(4) 0.1710(4) 0.7260(7) 0.0429(18) Uani d . 1 . .
    C C9 0.3228(4) 0.1448(5) 0.6222(7) 0.0452(18) Uani d . 1 . .
    C C10 0.3428(4) 0.2031(4) 0.5546(7) 0.0417(17) Uani d . 1 . .
    C C11 0.3556(5) 0.1784(6) 0.4551(8) 0.058(2) Uani d . 1 . .
    H H11 0.3693 0.2165 0.4103 0.069 Uiso calc R 1 . .
    C C12 0.3480(5) 0.0977(6) 0.4244(9) 0.070(3) Uani d . 1 . .
    H H12 0.3559 0.0816 0.3572 0.085 Uiso calc R 1 . .
    C C13 0.3292(6) 0.0393(6) 0.4874(10) 0.079(3) Uani d . 1 . .
    H H13 0.3243 -0.0154 0.4634 0.095 Uiso calc R 1 . .
    C C14 0.3173(5) 0.0624(5) 0.5885(9) 0.064(2) Uani d . 1 . .
    H H14 0.3056 0.0228 0.6336 0.077 Uiso calc R 1 . .
    C C15 0.0430(4) 0.3318(4) 0.0751(7) 0.0418(17) Uani d . 1 . .
    C C16 0.0305(4) 0.3602(5) -0.0449(7) 0.0420(17) Uani d . 1 . .
    C C17 0.0130(4) 0.3028(5) -0.1354(6) 0.0435(18) Uani d . 1 . .
    C C18 0.0028(4) 0.3290(6) -0.2479(7) 0.058(2) Uani d . 1 . .
    H H18 -0.0073 0.2911 -0.3088 0.070 Uiso calc R 1 . .
    C C19 0.0076(5) 0.4118(6) -0.2696(9) 0.074(3) Uani d . 1 . .
    H H19 0.0002 0.4294 -0.3455 0.089 Uiso calc R 1 . .
    C C20 0.0233(6) 0.4689(6) -0.1802(9) 0.078(3) Uani d . 1 . .
    H H20 0.0256 0.5247 -0.1955 0.094 Uiso calc R 1 . .
    C C21 0.0355(5) 0.4415(5) -0.0671(9) 0.061(2) Uani d . 1 . .
    H H21 0.0472 0.4792 -0.0056 0.074 Uiso calc R 1 . .
    C C22 0.1505(4) 0.1094(4) 0.0904(7) 0.0451(19) Uani d . 1 . .
    C C23 0.1087(4) 0.0581(4) 0.1416(6) 0.0384(17) Uani d . 1 . .
    C C24 0.0343(4) 0.0664(4) 0.1038(6) 0.0411(18) Uani d . 1 . .
    C C25 -0.0054(5) 0.0182(5) 0.1517(8) 0.053(2) Uani d . 1 . .
    H H25 -0.0554 0.0246 0.1278 0.064 Uiso calc R 1 . .
    C C26 0.0304(6) -0.0395(5) 0.2353(8) 0.067(3) Uani d . 1 . .
    H H26 0.0041 -0.0731 0.2665 0.080 Uiso calc R 1 . .
    C C27 0.1045(5) -0.0483(5) 0.2735(9) 0.067(3) Uani d . 1 . .
    H H27 0.1276 -0.0874 0.3306 0.080 Uiso calc R 1 . .
    C C28 0.1445(5) 0.0001(5) 0.2280(7) 0.054(2) Uani d . 1 . .
    H H28 0.1946 -0.0056 0.2543 0.065 Uiso calc R 1 . .
    C C29 0.0057(5) 0.2642(5) 0.3479(8) 0.057(2) Uani d . 1 . .
    H H29A -0.0162 0.2351 0.2739 0.069 Uiso calc R 1 . .
    H H29B -0.0216 0.3144 0.3436 0.069 Uiso calc R 1 . .
    C C30 0.0024(5) 0.2116(6) 0.4465(9) 0.070(3) Uani d . 1 . .
    H H30A -0.0475 0.1962 0.4310 0.084 Uiso calc R 1 . .
    H H30B 0.0201 0.2426 0.5193 0.084 Uiso calc R 1 . .
    C C31 0.0479(6) 0.1345(6) 0.4591(10) 0.078(3) Uani d . 1 . .
    H H31A 0.0271 0.1004 0.3896 0.094 Uiso calc R 1 . .
    H H31B 0.0481 0.1030 0.5266 0.094 Uiso calc R 1 . .
    C C32 0.1256(5) 0.1579(6) 0.4749(9) 0.070(3) Uani d . 1 . .
    H H32A 0.1480 0.1866 0.5491 0.084 Uiso calc R 1 . .
    H H32B 0.1533 0.1083 0.4776 0.084 Uiso calc R 1 . .
    C C33 0.1276(5) 0.2104(6) 0.3794(8) 0.060(2) Uani d . 1 . .
    H H33A 0.1103 0.1796 0.3063 0.073 Uiso calc R 1 . .
    H H33B 0.1773 0.2267 0.3947 0.073 Uiso calc R 1 . .
    C C34 0.2141(5) 0.2807(6) -0.0911(9) 0.068(3) Uani d . 1 . .
    H H34A 0.1647 0.2630 -0.1338 0.082 Uiso calc R 1 . .
    H H34B 0.2325 0.3053 -0.1468 0.082 Uiso calc R 1 . .
    C C35 0.2150(5) 0.3438(6) 0.0000(10) 0.073(3) Uani d . 1 . .
    H H35A 0.1896 0.3219 0.0478 0.087 Uiso calc R 1 . .
    H H35B 0.1894 0.3927 -0.0394 0.087 Uiso calc R 1 . .
    C C36 0.2913(7) 0.3672(7) 0.0786(12) 0.090(4) Uani d . 1 . .
    H H36A 0.3155 0.3944 0.0326 0.109 Uiso calc R 1 . .
    H H36B 0.2897 0.4050 0.1389 0.109 Uiso calc R 1 . .
    C C37 0.3326(6) 0.2910(6) 0.1350(10) 0.082(3) Uani d . 1 . .
    H H37A 0.3098 0.2658 0.1845 0.098 Uiso calc R 1 . .
    H H37B 0.3818 0.3059 0.1843 0.098 Uiso calc R 1 . .
    C C38 0.3344(5) 0.2300(6) 0.0428(9) 0.068(3) Uani d . 1 . .
    H H38A 0.3599 0.2538 -0.0038 0.082 Uiso calc R 1 . .
    H H38B 0.3601 0.1807 0.0806 0.082 Uiso calc R 1 . .
loop_
    _atom_site_aniso_label
    _atom_site_aniso_U_11
    _atom_site_aniso_U_22
    _atom_site_aniso_U_33
    _atom_site_aniso_U_12
    _atom_site_aniso_U_13
    _atom_site_aniso_U_23
    O1 0.050(3) 0.037(3) 0.044(3) 0.001(2) 0.008(2) -0.007(2)
    O2 0.044(3) 0.059(3) 0.055(4) 0.005(2) 0.002(3) -0.013(3)
    O3 0.042(3) 0.033(3) 0.059(4) -0.004(2) 0.015(3) -0.008(2)
    O4 0.060(3) 0.042(3) 0.038(3) 0.006(2) 0.021(3) 0.005(2)
    O5 0.092(4) 0.048(3) 0.061(4) -0.006(3) 0.042(3) 0.008(3)
    O6 0.065(3) 0.036(3) 0.056(4) 0.006(2) 0.033(3) 0.000(2)
    O7 0.074(4) 0.034(3) 0.033(3) 0.007(2) 0.016(3) 0.003(2)
    O8 0.085(4) 0.042(3) 0.047(4) -0.003(3) 0.023(3) -0.006(3)
    O9 0.066(3) 0.041(3) 0.032(3) 0.002(2) 0.005(2) 0.001(2)
    O10 0.052(3) 0.040(3) 0.050(3) 0.005(2) 0.024(3) 0.008(2)
    O11 0.054(4) 0.065(4) 0.075(4) 0.006(3) 0.029(3) 0.018(3)
    O12 0.050(3) 0.036(3) 0.046(3) -0.003(2) 0.012(3) 0.004(2)
    N1 0.050(4) 0.058(4) 0.030(3) -0.007(3) 0.009(3) 0.000(3)
    N2 0.045(4) 0.062(4) 0.041(4) -0.004(3) 0.016(3) -0.001(3)
    B1 0.048(5) 0.032(4) 0.034(5) 0.001(3) 0.017(4) -0.004(3)
    B2 0.054(5) 0.033(4) 0.033(5) 0.001(4) 0.013(4) -0.003(4)
    C1 0.046(5) 0.043(4) 0.036(4) 0.000(3) 0.010(4) 0.003(3)
    C2 0.042(4) 0.032(4) 0.031(4) 0.000(3) 0.008(3) 0.003(3)
    C3 0.046(4) 0.031(4) 0.040(5) 0.002(3) 0.009(4) 0.003(3)
    C4 0.049(5) 0.047(4) 0.041(5) -0.006(3) 0.004(4) -0.012(4)
    C5 0.079(6) 0.045(5) 0.044(5) -0.002(4) 0.010(4) -0.019(4)
    C6 0.064(6) 0.061(5) 0.055(6) 0.016(4) 0.015(5) -0.016(4)
    C7 0.052(5) 0.050(5) 0.054(5) 0.005(4) 0.010(4) -0.010(4)
    C8 0.045(4) 0.040(4) 0.043(5) 0.000(3) 0.016(4) 0.001(4)
    C9 0.050(4) 0.041(4) 0.045(5) 0.005(3) 0.017(4) -0.005(4)
    C10 0.041(4) 0.042(4) 0.044(5) 0.005(3) 0.018(3) -0.003(4)
    C11 0.060(5) 0.073(6) 0.052(6) -0.002(4) 0.033(5) -0.003(5)
    C12 0.073(6) 0.081(7) 0.060(6) -0.002(5) 0.027(5) -0.025(5)
    C13 0.091(8) 0.055(6) 0.095(8) -0.006(5) 0.037(7) -0.035(6)
    C14 0.072(6) 0.044(5) 0.074(7) -0.006(4) 0.025(5) -0.006(4)
    C15 0.052(4) 0.036(4) 0.038(4) 0.002(3) 0.018(4) -0.003(3)
    C16 0.045(4) 0.040(4) 0.040(4) 0.000(3) 0.013(3) 0.003(3)
    C17 0.043(4) 0.054(5) 0.029(4) 0.005(4) 0.007(3) 0.007(4)
    C18 0.056(5) 0.083(6) 0.026(4) -0.002(4) 0.005(4) 0.006(4)
    C19 0.091(7) 0.078(7) 0.047(6) -0.010(5) 0.019(5) 0.026(5)
    C20 0.099(8) 0.061(6) 0.068(7) -0.008(5) 0.023(6) 0.030(6)
    C21 0.079(6) 0.040(5) 0.063(6) -0.008(4) 0.024(5) 0.004(4)
    C22 0.047(5) 0.043(4) 0.043(5) 0.002(3) 0.015(4) -0.004(3)
    C23 0.046(4) 0.034(4) 0.038(4) 0.003(3) 0.018(3) -0.001(3)
    C24 0.051(5) 0.033(4) 0.036(4) -0.001(3) 0.012(4) -0.004(3)
    C25 0.059(5) 0.052(5) 0.053(5) -0.008(4) 0.024(4) 0.000(4)
    C26 0.096(8) 0.052(5) 0.059(6) -0.007(5) 0.038(6) 0.013(4)
    C27 0.075(6) 0.059(5) 0.065(6) 0.019(5) 0.024(5) 0.031(5)
    C28 0.064(6) 0.055(5) 0.040(5) 0.013(4) 0.015(4) 0.008(4)
    C29 0.055(5) 0.070(5) 0.045(5) 0.011(4) 0.017(4) -0.001(4)
    C30 0.057(5) 0.095(7) 0.058(6) -0.010(5) 0.022(5) -0.009(5)
    C31 0.092(8) 0.069(6) 0.070(7) -0.012(5) 0.025(6) 0.013(5)
    C32 0.067(6) 0.061(6) 0.069(7) 0.003(4) 0.011(5) -0.001(5)
    C33 0.051(5) 0.073(6) 0.049(5) 0.006(4) 0.008(4) -0.013(5)
    C34 0.060(5) 0.079(6) 0.065(6) 0.003(5) 0.022(5) 0.022(5)
    C35 0.071(6) 0.065(6) 0.082(7) 0.000(5) 0.030(5) -0.004(5)
    C36 0.093(8) 0.072(7) 0.118(11) -0.017(6) 0.053(8) -0.023(7)
    C37 0.066(6) 0.083(7) 0.079(8) 0.000(5) 0.007(6) -0.036(6)
    C38 0.052(5) 0.075(6) 0.069(7) -0.003(4) 0.011(5) -0.010(5)
_geom_special_details
;
All e.s.d.'s (except the e.s.d. in the dihedral angle between two l.s.
planes) are estimated using the full covariance matrix. The cell
e.s.d.'s are taken into account individually in the estimation of
e.s.d.'s in distances, angles and torsion angles; correlations between
e.s.d.'s in cell parameters are only used when they are defined by
crystal symmetry. An approximate (isotropic) treatment of cell e.s.d.'s
is used for estimating e.s.d.'s involving l.s. planes.
;
loop_
    _geom_bond_atom_site_label_1
    _geom_bond_atom_site_label_2
    _geom_bond_site_symmetry_2
    _geom_bond_distance
    _geom_bond_publ_flag
    O1 C1 . 1.310(9) ?
    O1 B1 . 1.515(10) yes
    O2 C1 . 1.233(9) ?
    O3 C3 . 1.364(8) ?
    O3 B1 . 1.429(9) yes
    O4 C8 . 1.336(8) ?
    O4 B1 . 1.485(10) yes
    O5 C8 . 1.224(9) ?
    O6 C10 . 1.347(8) ?
    O6 B1 . 1.422(10) yes
    O7 C15 . 1.323(8) ?
    O7 B2 . 1.477(10) yes
    O8 C15 . 1.236(9) ?
    O9 C17 . 1.349(9) ?
    O9 B2 . 1.439(10) yes
    O10 C22 . 1.316(9) ?
    O10 B2 . 1.505(10) yes
    O11 C22 . 1.229(9) ?
    O12 C24 . 1.360(9) ?
    O12 B2 . 1.421(10) yes
    N1 C29 . 1.489(10) ?
    N1 C33 . 1.480(10) ?
    N1 H1A . 0.9000 ?
    N1 H1B . 0.9000 ?
    N2 C34 . 1.482(11) ?
    N2 C38 . 1.483(11) ?
    N2 H2A . 0.9000 ?
    N2 H2B . 0.9000 ?
    C1 C2 . 1.461(10) ?
    C2 C3 . 1.397(10) ?
    C2 C7 . 1.398(10) ?
    C3 C4 . 1.385(10) ?
    C4 C5 . 1.377(12) ?
    C4 H4 . 0.9300 ?
    C5 C6 . 1.387(13) ?
    C5 H5 . 0.9300 ?
    C6 C7 . 1.352(12) ?
    C6 H6 . 0.9300 ?
    C7 H7 . 0.9300 ?
    C8 C9 . 1.452(11) ?
    C9 C14 . 1.393(11) ?
    C9 C10 . 1.407(11) ?
    C10 C11 . 1.392(11) ?
    C11 C12 . 1.357(12) ?
    C11 H11 . 0.9300 ?
    C12 C13 . 1.359(14) ?
    C12 H12 . 0.9300 ?
    C13 C14 . 1.393(14) ?
    C13 H13 . 0.9300 ?
    C14 H14 . 0.9300 ?
    C15 C16 . 1.470(11) ?
    C16 C21 . 1.359(11) ?
    C16 C17 . 1.389(10) ?
    C17 C18 . 1.383(11) ?
    C18 C19 . 1.381(13) ?
    C18 H18 . 0.9300 ?
    C19 C20 . 1.378(14) ?
    C19 H19 . 0.9300 ?
    C20 C21 . 1.387(13) ?
    C20 H20 . 0.9300 ?
    C21 H21 . 0.9300 ?
    C22 C23 . 1.469(10) ?
    C23 C24 . 1.380(10) ?
    C23 C28 . 1.399(10) ?
    C24 C25 . 1.385(11) ?
    C25 C26 . 1.375(12) ?
    C25 H25 . 0.9300 ?
    C26 C27 . 1.374(13) ?
    C26 H26 . 0.9300 ?
    C27 C28 . 1.372(12) ?
    C27 H27 . 0.9300 ?
    C28 H28 . 0.9300 ?
    C29 C30 . 1.499(13) ?
    C29 H29A . 0.9700 ?
    C29 H29B . 0.9700 ?
    C30 C31 . 1.518(14) ?
    C30 H30A . 0.9700 ?
    C30 H30B . 0.9700 ?
    C31 C32 . 1.528(14) ?
    C31 H31A . 0.9700 ?
    C31 H31B . 0.9700 ?
    C32 C33 . 1.458(13) ?
    C32 H32A . 0.9700 ?
    C32 H32B . 0.9700 ?
    C33 H33A . 0.9700 ?
    C33 H33B . 0.9700 ?
    C34 C35 . 1.510(14) ?
    C34 H34A . 0.9700 ?
    C34 H34B . 0.9700 ?
    C35 C36 . 1.512(16) ?
    C35 H35A . 0.9700 ?
    C35 H35B . 0.9700 ?
    C36 C37 . 1.504(16) ?
    C36 H36A . 0.9700 ?
    C36 H36B . 0.9700 ?
    C37 C38 . 1.512(14) ?
    C37 H37A . 0.9700 ?
    C37 H37B . 0.9700 ?
    C38 H38A . 0.9700 ?
    C38 H38B . 0.9700 ?
loop_
    _geom_angle_atom_site_label_1
    _geom_angle_atom_site_label_2
    _geom_angle_atom_site_label_3
    _geom_angle_site_symmetry_1
    _geom_angle_site_symmetry_3
    _geom_angle
    _geom_angle_publ_flag
    C33 N1 C29 . . 112.2(6) ?
    C33 N1 H1A . . 109.2 ?
    C29 N1 H1A . . 109.2 ?
    C33 N1 H1B . . 109.2 ?
    C29 N1 H1B . . 109.2 ?
    H1A N1 H1B . . 107.9 ?
    C34 N2 C38 . . 113.8(7) ?
    C34 N2 H2A . . 108.8 ?
    C38 N2 H2A . . 108.8 ?
    C34 N2 H2B . . 108.8 ?
    C38 N2 H2B . . 108.8 ?
    H2A N2 H2B . . 107.7 ?
    C1 O1 B1 . . 121.7(6) ?
    C3 O3 B1 . . 118.5(6) ?
    C8 O4 B1 . . 122.3(6) ?
    C10 O6 B1 . . 118.7(6) ?
    C15 O7 B2 . . 123.1(6) ?
    C17 O9 B2 . . 119.3(6) ?
    C22 O10 B2 . . 122.0(6) ?
    C24 O12 B2 . . 117.8(6) ?
    O6 B1 O3 . . 110.3(6) yes
    O6 B1 O4 . . 112.7(6) yes
    O3 B1 O4 . . 108.0(6) yes
    O6 B1 O1 . . 107.5(6) yes
    O3 B1 O1 . . 112.5(6) yes
    O4 B1 O1 . . 105.9(6) yes
    O12 B2 O9 . . 110.7(6) yes
    O12 B2 O7 . . 108.9(7) yes
    O9 B2 O7 . . 113.0(6) yes
    O12 B2 O10 . . 111.7(6) yes
    O9 B2 O10 . . 106.7(6) yes
    O7 B2 O10 . . 105.9(6) yes
    O2 C1 O1 . . 119.4(7) ?
    O2 C1 C2 . . 123.6(7) ?
    O1 C1 C2 . . 116.9(6) ?
    C3 C2 C7 . . 117.7(7) ?
    C3 C2 C1 . . 121.0(6) ?
    C7 C2 C1 . . 121.2(7) ?
    O3 C3 C4 . . 118.8(7) ?
    O3 C3 C2 . . 120.2(6) ?
    C4 C3 C2 . . 120.8(7) ?
    C5 C4 C3 . . 119.8(8) ?
    C5 C4 H4 . . 120.1 ?
    C3 C4 H4 . . 120.1 ?
    C4 C5 C6 . . 119.6(7) ?
    C4 C5 H5 . . 120.2 ?
    C6 C5 H5 . . 120.2 ?
    C7 C6 C5 . . 120.7(8) ?
    C7 C6 H6 . . 119.6 ?
    C5 C6 H6 . . 119.6 ?
    C6 C7 C2 . . 121.2(8) ?
    C6 C7 H7 . . 119.4 ?
    C2 C7 H7 . . 119.4 ?
    O5 C8 O4 . . 119.3(7) ?
    O5 C8 C9 . . 124.2(7) ?
    O4 C8 C9 . . 116.5(7) ?
    C14 C9 C10 . . 118.9(7) ?
    C14 C9 C8 . . 121.4(8) ?
    C10 C9 C8 . . 119.8(6) ?
    O6 C10 C11 . . 118.5(7) ?
    O6 C10 C9 . . 121.4(7) ?
    C11 C10 C9 . . 120.1(7) ?
    C12 C11 C10 . . 118.9(9) ?
    C12 C11 H11 . . 120.6 ?
    C10 C11 H11 . . 120.6 ?
    C11 C12 C13 . . 123.0(9) ?
    C11 C12 H12 . . 118.5 ?
    C13 C12 H12 . . 118.5 ?
    C12 C13 C14 . . 119.1(8) ?
    C12 C13 H13 . . 120.4 ?
    C14 C13 H13 . . 120.4 ?
    C9 C14 C13 . . 120.0(9) ?
    C9 C14 H14 . . 120.0 ?
    C13 C14 H14 . . 120.0 ?
    O8 C15 O7 . . 118.4(7) ?
    O8 C15 C16 . . 123.8(7) ?
    O7 C15 C16 . . 117.7(6) ?
    C21 C16 C17 . . 120.6(7) ?
    C21 C16 C15 . . 120.4(7) ?
    C17 C16 C15 . . 119.0(6) ?
    O9 C17 C18 . . 119.5(7) ?
    O9 C17 C16 . . 121.4(6) ?
    C18 C17 C16 . . 119.1(7) ?
    C19 C18 C17 . . 119.8(9) ?
    C19 C18 H18 . . 120.1 ?
    C17 C18 H18 . . 120.1 ?
    C20 C19 C18 . . 120.9(8) ?
    C20 C19 H19 . . 119.5 ?
    C18 C19 H19 . . 119.5 ?
    C19 C20 C21 . . 118.7(8) ?
    C19 C20 H20 . . 120.6 ?
    C21 C20 H20 . . 120.6 ?
    C16 C21 C20 . . 120.8(9) ?
    C16 C21 H21 . . 119.6 ?
    C20 C21 H21 . . 119.6 ?
    O11 C22 O10 . . 119.4(7) ?
    O11 C22 C23 . . 124.0(7) ?
    O10 C22 C23 . . 116.6(6) ?
    C24 C23 C28 . . 120.1(7) ?
    C24 C23 C22 . . 120.3(6) ?
    C28 C23 C22 . . 119.7(7) ?
    O12 C24 C23 . . 120.6(6) ?
    O12 C24 C25 . . 118.9(7) ?
    C23 C24 C25 . . 120.5(7) ?
    C26 C25 C24 . . 118.7(8) ?
    C26 C25 H25 . . 120.6 ?
    C24 C25 H25 . . 120.6 ?
    C27 C26 C25 . . 121.3(8) ?
    C27 C26 H26 . . 119.4 ?
    C25 C26 H26 . . 119.4 ?
    C28 C27 C26 . . 120.4(8) ?
    C28 C27 H27 . . 119.8 ?
    C26 C27 H27 . . 119.8 ?
    C27 C28 C23 . . 119.0(8) ?
    C27 C28 H28 . . 120.5 ?
    C23 C28 H28 . . 120.5 ?
    N1 C29 C30 . . 110.3(7) ?
    N1 C29 H29A . . 109.6 ?
    C30 C29 H29A . . 109.6 ?
    N1 C29 H29B . . 109.6 ?
    C30 C29 H29B . . 109.6 ?
    H29A C29 H29B . . 108.1 ?
    C29 C30 C31 . . 110.6(8) ?
    C29 C30 H30A . . 109.5 ?
    C31 C30 H30A . . 109.5 ?
    C29 C30 H30B . . 109.5 ?
    C31 C30 H30B . . 109.5 ?
    H30A C30 H30B . . 108.1 ?
    C30 C31 C32 . . 110.0(8) ?
    C30 C31 H31A . . 109.7 ?
    C32 C31 H31A . . 109.7 ?
    C30 C31 H31B . . 109.7 ?
    C32 C31 H31B . . 109.7 ?
    H31A C31 H31B . . 108.2 ?
    C33 C32 C31 . . 111.6(8) ?
    C33 C32 H32A . . 109.3 ?
    C31 C32 H32A . . 109.3 ?
    C33 C32 H32B . . 109.3 ?
    C31 C32 H32B . . 109.3 ?
    H32A C32 H32B . . 108.0 ?
    C32 C33 N1 . . 111.4(7) ?
    C32 C33 H33A . . 109.3 ?
    N1 C33 H33A . . 109.3 ?
    C32 C33 H33B . . 109.3 ?
    N1 C33 H33B . . 109.3 ?
    H33A C33 H33B . . 108.0 ?
    N2 C34 C35 . . 110.7(8) ?
    N2 C34 H34A . . 109.5 ?
    C35 C34 H34A . . 109.5 ?
    N2 C34 H34B . . 109.5 ?
    C35 C34 H34B . . 109.5 ?
    H34A C34 H34B . . 108.1 ?
    C34 C35 C36 . . 112.1(8) ?
    C34 C35 H35A . . 109.2 ?
    C36 C35 H35A . . 109.2 ?
    C34 C35 H35B . . 109.2 ?
    C36 C35 H35B . . 109.2 ?
    H35A C35 H35B . . 107.9 ?
    C37 C36 C35 . . 109.5(8) ?
    C37 C36 H36A . . 109.8 ?
    C35 C36 H36A . . 109.8 ?
    C37 C36 H36B . . 109.8 ?
    C35 C36 H36B . . 109.8 ?
    H36A C36 H36B . . 108.2 ?
    C36 C37 C38 . . 110.9(9) ?
    C36 C37 H37A . . 109.5 ?
    C38 C37 H37A . . 109.5 ?
    C36 C37 H37B . . 109.5 ?
    C38 C37 H37B . . 109.5 ?
    H37A C37 H37B . . 108.1 ?
    N2 C38 C37 . . 109.6(7) ?
    N2 C38 H38A . . 109.7 ?
    C37 C38 H38A . . 109.7 ?
    N2 C38 H38B . . 109.7 ?
    C37 C38 H38B . . 109.7 ?
    H38A C38 H38B . . 108.2 ?
loop_
    _geom_torsion_atom_site_label_1
    _geom_torsion_atom_site_label_2
    _geom_torsion_atom_site_label_3
    _geom_torsion_atom_site_label_4
    _geom_torsion_site_symmetry_1
    _geom_torsion_site_symmetry_2
    _geom_torsion_site_symmetry_3
    _geom_torsion_site_symmetry_4
    _geom_torsion
    _geom_torsion_publ_flag
    C10 O6 B1 O3 . . . . 154.0(6) ?
    C10 O6 B1 O4 . . . . 33.3(9) ?
    C10 O6 B1 O1 . . . . -83.0(8) ?
    C3 O3 B1 O6 . . . . 154.5(6) ?
    C3 O3 B1 O4 . . . . -82.0(7) ?
    C3 O3 B1 O1 . . . . 34.5(9) ?
    C8 O4 B1 O6 . . . . -31.5(9) ?
    C8 O4 B1 O3 . . . . -153.5(6) ?
    C8 O4 B1 O1 . . . . 85.8(7) ?
    C1 O1 B1 O6 . . . . -153.1(6) ?
    C1 O1 B1 O3 . . . . -31.6(9) ?
    C1 O1 B1 O4 . . . . 86.2(7) ?
    C24 O12 B2 O9 . . . . 157.6(6) ?
    C24 O12 B2 O7 . . . . -77.7(7) ?
    C24 O12 B2 O10 . . . . 38.9(9) ?
    C17 O9 B2 O12 . . . . 152.9(6) ?
    C17 O9 B2 O7 . . . . 30.4(10) ?
    C17 O9 B2 O10 . . . . -85.5(8) ?
    C15 O7 B2 O12 . . . . -145.8(6) ?
    C15 O7 B2 O9 . . . . -22.4(10) ?
    C15 O7 B2 O10 . . . . 94.0(7) ?
    C22 O10 B2 O12 . . . . -31.6(9) ?
    C22 O10 B2 O9 . . . . -152.6(6) ?
    C22 O10 B2 O7 . . . . 86.8(8) ?
    B1 O1 C1 O2 . . . . -168.9(7) ?
    B1 O1 C1 C2 . . . . 12.2(9) ?
    O2 C1 C2 C3 . . . . -174.1(7) ?
    O1 C1 C2 C3 . . . . 4.8(10) ?
    O2 C1 C2 C7 . . . . 3.2(11) ?
    O1 C1 C2 C7 . . . . -178.0(7) ?
    B1 O3 C3 C4 . . . . 164.9(7) ?
    B1 O3 C3 C2 . . . . -20.2(10) ?
    C7 C2 C3 O3 . . . . -178.4(7) ?
    C1 C2 C3 O3 . . . . -1.0(10) ?
    C7 C2 C3 C4 . . . . -3.6(10) ?
    C1 C2 C3 C4 . . . . 173.8(7) ?
    O3 C3 C4 C5 . . . . 178.5(7) ?
    C2 C3 C4 C5 . . . . 3.6(12) ?
    C3 C4 C5 C6 . . . . -1.5(13) ?
    C4 C5 C6 C7 . . . . -0.6(14) ?
    C5 C6 C7 C2 . . . . 0.6(14) ?
    C3 C2 C7 C6 . . . . 1.5(12) ?
    C1 C2 C7 C6 . . . . -175.9(8) ?
    B1 O4 C8 O5 . . . . -168.2(7) ?
    B1 O4 C8 C9 . . . . 13.7(10) ?
    O5 C8 C9 C14 . . . . 3.8(12) ?
    O4 C8 C9 C14 . . . . -178.2(7) ?
    O5 C8 C9 C10 . . . . -175.1(8) ?
    O4 C8 C9 C10 . . . . 2.9(10) ?
    B1 O6 C10 C11 . . . . 160.6(7) ?
    B1 O6 C10 C9 . . . . -19.4(10) ?
    C14 C9 C10 O6 . . . . -179.1(7) ?
    C8 C9 C10 O6 . . . . -0.1(11) ?
    C14 C9 C10 C11 . . . . 0.9(12) ?
    C8 C9 C10 C11 . . . . 179.9(7) ?
    O6 C10 C11 C12 . . . . -179.4(7) ?
    C9 C10 C11 C12 . . . . 0.6(12) ?
    C10 C11 C12 C13 . . . . -0.9(14) ?
    C11 C12 C13 C14 . . . . -0.2(16) ?
    C10 C9 C14 C13 . . . . -2.0(13) ?
    C8 C9 C14 C13 . . . . 179.0(9) ?
    C12 C13 C14 C9 . . . . 1.7(15) ?
    B2 O7 C15 O8 . . . . -172.8(7) ?
    B2 O7 C15 C16 . . . . 4.7(10) ?
    O8 C15 C16 C21 . . . . 3.1(11) ?
    O7 C15 C16 C21 . . . . -174.3(7) ?
    O8 C15 C16 C17 . . . . -176.4(7) ?
    O7 C15 C16 C17 . . . . 6.3(10) ?
    B2 O9 C17 C18 . . . . 159.2(7) ?
    B2 O9 C17 C16 . . . . -21.7(11) ?
    C21 C16 C17 O9 . . . . -177.1(7) ?
    C15 C16 C17 O9 . . . . 2.3(11) ?
    C21 C16 C17 C18 . . . . 2.0(11) ?
    C15 C16 C17 C18 . . . . -178.6(7) ?
    O9 C17 C18 C19 . . . . 176.8(8) ?
    C16 C17 C18 C19 . . . . -2.3(12) ?
    C17 C18 C19 C20 . . . . 0.7(14) ?
    C18 C19 C20 C21 . . . . 1.2(16) ?
    C17 C16 C21 C20 . . . . -0.1(13) ?
    C15 C16 C21 C20 . . . . -179.5(9) ?
    C19 C20 C21 C16 . . . . -1.5(15) ?
    B2 O10 C22 O11 . . . . -172.8(7) ?
    B2 O10 C22 C23 . . . . 9.4(9) ?
    O11 C22 C23 C24 . . . . -171.1(7) ?
    O10 C22 C23 C24 . . . . 6.6(10) ?
    O11 C22 C23 C28 . . . . 8.2(11) ?
    O10 C22 C23 C28 . . . . -174.1(7) ?
    B2 O12 C24 C23 . . . . -25.9(9) ?
    B2 O12 C24 C25 . . . . 155.6(7) ?
    C28 C23 C24 O12 . . . . -177.8(6) ?
    C22 C23 C24 O12 . . . . 1.5(10) ?
    C28 C23 C24 C25 . . . . 0.7(11) ?
    C22 C23 C24 C25 . . . . 179.9(7) ?
    O12 C24 C25 C26 . . . . 176.8(7) ?
    C23 C24 C25 C26 . . . . -1.7(11) ?
    C24 C25 C26 C27 . . . . 1.6(13) ?
    C25 C26 C27 C28 . . . . -0.6(14) ?
    C26 C27 C28 C23 . . . . -0.5(14) ?
    C24 C23 C28 C27 . . . . 0.4(12) ?
    C22 C23 C28 C27 . . . . -178.9(8) ?
    C33 N1 C29 C30 . . . . 56.8(9) ?
    N1 C29 C30 C31 . . . . -56.3(10) ?
    C29 C30 C31 C32 . . . . 55.3(11) ?
    C30 C31 C32 C33 . . . . -55.2(12) ?
    C31 C32 C33 N1 . . . . 55.6(10) ?
    C29 N1 C33 C32 . . . . -56.7(9) ?
    C38 N2 C34 C35 . . . . -53.5(10) ?
    N2 C34 C35 C36 . . . . 52.9(11) ?
    C34 C35 C36 C37 . . . . -55.8(13) ?
    C35 C36 C37 C38 . . . . 58.2(12) ?
    C34 N2 C38 C37 . . . . 55.9(11) ?
    C36 C37 C38 N2 . . . . -57.8(12) ?
loop_
    _geom_hbond_atom_site_label_D
    _geom_hbond_atom_site_label_H
    _geom_hbond_atom_site_label_A
    _geom_hbond_site_symmetry_A
    _geom_hbond_distance_DH
    _geom_hbond_distance_HA
    _geom_hbond_distance_DA
    _geom_hbond_angle_DHA
    _geom_hbond_publ_flag
    N1 H1A O8 . 0.90 1.95 2.828(9) 163 yes
    N1 H1B O2 . 0.90 1.93 2.829(9) 174 yes
    N2 H2A O5 1_554 0.90 1.96 2.824(10) 159 yes
    N2 H2B O11 . 0.90 1.98 2.855(9) 163 yes
data_global
_journal_date_recd_electronic     2008-10-06
_journal_date_accepted     2008-12-15
_journal_name_full     'Acta Crystallographica, Section E'
_journal_year     2009
_journal_volume     65
_journal_issue      1
_journal_page_first     o171
_journal_page_last     o171
_journal_paper_category     QO
_journal_coeditor_code     HK2548
_publ_contact_author_name
;     'Zhi-Hua Tang'
;
_publ_contact_author_address
;
       School of Chemistry & Environment Science,
       Shaanxi University of Technology,
       Hanzhong, Shaanxi Province, 723001
       People's Republic of China
;
_publ_contact_author_email     tang7713@sina.com
_publ_contact_author_fax      862985307774
_publ_contact_author_phone      862985307765
_publ_section_title
;
Piperidinium bis(2-oxidobenzoato-\k^2^<i>O</i>^1^,<i>O</i>^2^)borate
;
loop_
    _publ_author_name
    _publ_author_address
    'Zhi-Hua Tang'
;
School of Chemistry & Environmental Science,
Shaanxi University of Technology,
Hanzhong, Shaanxi Province 723001
People's Republic of China
;
    'Chaojun Huang'
;
Department of Physics,
Shaanxi University of Technology,
Hanzhong, Shaanxi Province 723001
People's Republic of China
;
