# Supplementary material for: Piperidinium bis­(2-oxidobenzoato-κ2 O 1,O 2)borate
Source: Acta Crystallogr Sect E Struct Rep Online. 2008 Dec 20;65(Pt 1):o171. doi: 10.1107/S1600536808042608 (PMC2968082; doi:10.1107/S1600536808042608)
Supplement: Supplementary file 2 [file e-65-0o171-Isup2.hkl]

# 
# h,k,l, Fc-squared, Fo-squared, sigma(Fo-squared) and status flag 
# 
data_I
_shelx_title ' 060512b in Cc' 
_shelx_refln_list_code          4 
_shelx_F_calc_maximum      412.39 
_exptl_crystal_F_000      1552.00 
_reflns_d_resolution_high  0.8408 
 
loop_ 
 _symmetry_equiv_pos_as_xyz 
 'x, y, z' 
 'x, -y, z+1/2' 
 'x+1/2, y+1/2, z' 
 'x+1/2, -y+1/2, z+1/2' 
 
_cell_length_a    19.8350 
_cell_length_b    16.2467 
_cell_length_c    12.2308 
_cell_angle_alpha  90.000 
_cell_angle_beta  111.624 
_cell_angle_gamma  90.000 
 
_shelx_F_squared_multiplier     1.000 
 
loop_ 
 _refln_index_h 
 _refln_index_k 
 _refln_index_l 
 _refln_F_squared_calc 
 _refln_F_squared_meas 
 _refln_F_squared_sigma 
 _refln_observed_status 
   2   0   0     3678.88     4313.22    154.89 o 
   4   0   0   170066.83   187204.73   3247.27 o 
   6   0   0    95573.54   118925.54   2069.32 o 
   8   0   0     8290.61     9951.07    296.89 o 
  10   0   0    35429.82    46041.78    883.49 o 
  12   0   0       12.44      -16.54     20.77 o 
  14   0   0      235.04      402.87     70.15 o 
  16   0   0      180.84      186.55     59.72 o 
  18   0   0       51.90       41.71     53.46 o 
  20   0   0      399.23      451.21     98.20 o 
   1   1   0     2511.85     2900.46     38.17 o 
   3   1   0     5916.48     6972.63     88.95 o 
   5   1   0    18207.57    22700.92    326.34 o 
   7   1   0     6409.71     7597.41    117.63 o 
   9   1   0      892.96     1013.61     33.48 o 
  11   1   0      217.74      257.40     27.70 o 
  13   1   0       10.47        1.50     18.10 o 
  15   1   0       71.19      134.77     37.78 o 
  17   1   0      442.22      468.79     61.92 o 
  19   1   0      208.65      303.00     57.37 o 
  21   1   0        1.55      -58.07     38.72 o 
   0   2   0    16537.46    19728.64    376.10 o 
   2   2   0     2999.30     3812.46     53.08 o 
   4   2   0     7431.61     9313.09    119.38 o 
   6   2   0     1174.62     1392.09     33.92 o 
   8   2   0      884.54      961.61     30.84 o 
  10   2   0       24.43        8.33     13.67 o 
  12   2   0      692.51      757.59     34.94 o 
  14   2   0      144.34      129.73     35.46 o 
  16   2   0      158.57      157.98     43.70 o 
  18   2   0      216.24      256.23     53.90 o 
  20   2   0       10.87      -26.54     37.09 o 
   1   3   0     4353.81     5472.06     80.67 o 
   3   3   0      169.92      195.18     12.98 o 
   5   3   0     4133.59     5682.86    104.58 o 
   7   3   0     1664.37     1729.03     37.61 o 
   9   3   0      205.43      234.23     21.73 o 
  11   3   0       51.61       32.60     15.43 o 
  13   3   0      206.28      300.69     42.36 o 
  15   3   0      223.57      275.40     70.05 o 
  17   3   0       67.56       72.97     36.93 o 
  19   3   0       33.31       30.22     41.57 o 
  21   3   0       64.13       85.93     48.38 o 
   0   4   0      235.94      301.78     21.64 o 
   2   4   0     6197.37     7688.60    102.09 o 
   4   4   0      146.91      164.77     13.14 o 
   6   4   0     1778.88     2124.21     56.07 o 
   8   4   0      463.48      489.16     23.20 o 
  10   4   0       24.44       13.32     14.00 o 
  12   4   0     2298.58     2591.27     65.18 o 
  14   4   0      163.82      234.29     35.10 o 
  16   4   0      236.19      256.76     63.51 o 
  18   4   0       16.74      -25.26     37.29 o 
  20   4   0        0.90       -3.18     46.92 o 
   1   5   0      521.15      656.13     16.97 o 
   3   5   0      640.56      937.60     25.06 o 
   5   5   0     3208.22     4464.04     71.56 o 
   7   5   0     4143.67     5295.44     87.55 o 
   9   5   0     2094.67     2649.08     55.73 o 
  11   5   0       39.36       35.32     16.59 o 
  13   5   0      793.96      916.79     39.57 o 
  15   5   0      749.64      894.98     64.89 o 
  17   5   0      167.40      137.53     64.55 o 
  19   5   0       72.86       86.45     47.68 o 
  21   5   0        5.55       37.32     46.22 o 
   0   6   0      352.22      379.10     30.01 o 
   2   6   0      678.90      736.32     28.32 o 
   4   6   0     1584.57     1662.01     37.45 o 
   6   6   0     1233.57     1456.57     36.80 o 
   8   6   0      580.33      728.19     27.38 o 
  10   6   0       10.92       -9.96     13.23 o 
  12   6   0      256.93      274.14     34.59 o 
  14   6   0        2.60      -14.34     19.28 o 
  16   6   0      100.35       49.19     31.69 o 
  18   6   0       18.34       17.90     37.26 o 
  20   6   0        5.32        3.12     44.89 o 
   1   7   0      245.87      279.38     16.35 o 
   3   7   0      246.83      334.07     20.50 o 
   5   7   0     2347.63     2463.93     51.08 o 
   7   7   0      529.20      619.82     37.30 o 
   9   7   0      858.70     1025.54     54.10 o 
  11   7   0      373.81      406.47     30.36 o 
  13   7   0     1456.95     1665.69     64.31 o 
  15   7   0       67.87       60.11     43.84 o 
  17   7   0       98.73       99.52     36.09 o 
  19   7   0       26.17       53.22     47.54 o 
   0   8   0      100.27      159.42     38.48 o 
   2   8   0      270.18      383.95     24.36 o 
   4   8   0      680.93      918.18     30.05 o 
   6   8   0     2313.21     2841.25     59.06 o 
   8   8   0     1122.12     1322.30     39.86 o 
  10   8   0     1179.60     1461.78     44.27 o 
  12   8   0      452.52      581.94     37.55 o 
  14   8   0     2774.27     3370.07     86.79 o 
  16   8   0       65.78       26.03     33.71 o 
  18   8   0        2.00       -9.23     34.77 o 
   1   9   0      654.20      756.75     24.00 o 
   3   9   0     7293.56     9268.79    135.31 o 
   5   9   0     6185.13     7927.11    122.16 o 
   7   9   0     2912.84     3607.13     72.35 o 
   9   9   0      159.82      202.34     22.90 o 
  11   9   0      792.04      993.48     39.65 o 
  13   9   0     2407.54     2874.66     87.70 o 
  15   9   0       54.38       47.79     35.08 o 
  17   9   0        3.01       -0.32     34.79 o 
  19   9   0        4.23      -47.83     43.92 o 
   0  10   0        7.05      -11.06     16.61 o 
   2  10   0      132.94      141.34     18.82 o 
   4  10   0     4285.88     5869.45    118.03 o 
   6  10   0     1116.99     1381.14     41.86 o 
   8  10   0     1285.82     1636.05     56.90 o 
  10  10   0     1125.46     1444.50     47.71 o 
  12  10   0      357.48      462.58     40.98 o 
  14  10   0     3139.05     4295.71    104.72 o 
  16  10   0      422.76      523.99     60.99 o 
  18  10   0      106.84       89.59     42.91 o 
   1  11   0      266.07      279.02     23.92 o 
   3  11   0      233.35      265.71     26.65 o 
   5  11   0       51.82       60.97     20.75 o 
   7  11   0      494.31      608.79     36.08 o 
   9  11   0      305.43      441.90     46.56 o 
  11  11   0      157.23      159.13     35.77 o 
  13  11   0       73.71       82.51     28.05 o 
  15  11   0      171.19      311.22     59.45 o 
  17  11   0        8.69      -11.62     35.88 o 
   0  12   0      877.29     1070.97     60.53 o 
   2  12   0      354.48      328.47     37.13 o 
   4  12   0      728.26      858.33     46.95 o 
   6  12   0      126.28      122.29     28.57 o 
   8  12   0       22.97        5.35     21.21 o 
  10  12   0       94.22      114.11     27.97 o 
  12  12   0      412.23      643.03     53.02 o 
  14  12   0       64.02      119.78     42.13 o 
  16  12   0       55.20      144.27     72.23 o 
   1  13   0       12.42       12.04     22.35 o 
   3  13   0      219.24      177.15     32.53 o 
   5  13   0      327.52      512.41     49.47 o 
   7  13   0       66.75       75.39     30.49 o 
   9  13   0        2.52       -4.28     27.57 o 
  11  13   0       37.54       40.80     32.96 o 
  13  13   0        2.72      -34.82     36.67 o 
  15  13   0       57.36       35.26     65.21 o 
   0  14   0       38.83       81.14     52.70 o 
   2  14   0       79.20       74.20     37.12 o 
   4  14   0        0.34      -28.00     32.04 o 
   6  14   0        8.11       -8.63     34.22 o 
   8  14   0       60.37       68.73     33.42 o 
  10  14   0       32.42        8.11     35.51 o 
  12  14   0      149.47      198.50     49.35 o 
  14  14   0        4.81       -1.21     40.93 o 
   1  15   0      154.32      190.30     47.37 o 
   3  15   0        9.67       -6.86     33.14 o 
   5  15   0      145.36      202.86     51.40 o 
   7  15   0       30.51       32.35     42.57 o 
   9  15   0       85.79      138.24     72.71 o 
  11  15   0       11.64       10.81     52.13 o 
  13  15   0        3.33      -25.97     61.99 o 
   0  16   0      875.44     1099.19    138.78 o 
   2  16   0       26.64       26.24     38.20 o 
   4  16   0      702.32      814.35    125.03 o 
   6  16   0       36.72       53.04     71.85 o 
   8  16   0      453.30      566.05     80.79 o 
  10  16   0       31.20       26.38     47.91 o 
  12  16   0      110.94      183.70     75.64 o 
   1  17   0      375.69      389.48    102.84 o 
   3  17   0      161.83      236.02     60.29 o 
   5  17   0       31.32       41.16     46.65 o 
   7  17   0      335.31      381.39     70.91 o 
   9  17   0       33.75       41.90     52.08 o 
   0  18   0     1275.39     1406.31    139.34 o 
   2  18   0      345.18      639.30     85.09 o 
   4  18   0      107.06      163.60     57.49 o 
   6  18   0        1.57       -3.12     45.80 o 
   1  19   0       64.97       92.51     57.37 o 
   3  19   0      104.98      115.82     57.70 o 
 -21   1   1       44.39       73.03     47.91 o 
 -19   1   1      523.88      431.09     64.81 o 
 -17   1   1     1615.35     1339.96     77.86 o 
 -15   1   1      209.67      184.34     38.67 o 
 -13   1   1     1715.27     1656.46     68.26 o 
 -11   1   1     2936.52     2745.97     61.12 o 
  -9   1   1     3180.73     2745.93     51.06 o 
  -7   1   1     6875.07     6883.48     94.65 o 
  -5   1   1    34658.26    31299.52    361.81 o 
  -3   1   1    19685.94    17741.92    207.15 o 
  -1   1   1     5864.60     5389.92     94.22 o 
   1   1   1    39959.91    36739.74    555.77 o 
   3   1   1    21199.74    19279.29    357.30 o 
   5   1   1    16351.77    15188.83    409.98 o 
   7   1   1     4789.82     4212.01     89.06 o 
   9   1   1     2934.41     2621.84     69.19 o 
  11   1   1     1388.40     1384.07     51.34 o 
  13   1   1      304.89      229.37     42.71 o 
  15   1   1       73.64        7.80     32.81 o 
  17   1   1      531.09      449.25     61.61 o 
  19   1   1      132.03      122.69     48.61 o 
  21   1   1       52.05       72.43     52.85 o 
 -22   2   1        6.61      -12.23     48.05 o 
 -20   2   1      106.39      145.65     49.42 o 
 -18   2   1       18.51       19.65     38.16 o 
 -16   2   1      181.45      164.97     48.44 o 
 -14   2   1      228.83      240.59     32.91 o 
 -12   2   1     2207.35     2083.54     59.55 o 
 -10   2   1     4028.58     3814.51     75.44 o 
  -8   2   1    16836.04    15679.20    221.50 o 
  -6   2   1    14864.49    13532.24    170.50 o 
  -4   2   1    16709.50    15592.87    190.13 o 
  -2   2   1     2172.14     2183.24     33.69 o 
   0   2   1     6792.00     6009.83    111.26 o 
   2   2   1    15999.06    14435.39    176.40 o 
   4   2   1    18634.71    17366.17    236.02 o 
   6   2   1     9033.99     8160.38    125.41 o 
   8   2   1    13538.74    12084.35    211.41 o 
  10   2   1      242.63      217.15     26.52 o 
  12   2   1       41.22       39.81     21.43 o 
  14   2   1      631.54      743.96     71.85 o 
  16   2   1      104.07      103.14     39.17 o 
  18   2   1       74.90       38.30     42.63 o 
  20   2   1       21.83        7.15     44.37 o 
 -21   3   1       27.64        8.93     70.33 o 
 -19   3   1      185.42      249.56     55.00 o 
 -17   3   1       64.57       61.88     36.10 o 
 -15   3   1      571.57      649.40     83.00 o 
 -13   3   1      455.04      497.31     34.06 o 
 -11   3   1     1616.56     1536.35     44.39 o 
  -9   3   1      249.33      227.08     22.08 o 
  -7   3   1      319.51      292.69     16.73 o 
  -5   3   1     1814.39     1840.37     34.33 o 
  -3   3   1    10143.97     8735.75    112.83 o 
  -1   3   1     4617.91     4035.25     89.67 o 
   1   3   1    15387.93    13777.12    168.81 o 
   3   3   1     1286.51     1286.30     31.05 o 
   5   3   1      957.44      911.18     25.26 o 
   7   3   1     1308.57     1435.87     42.57 o 
   9   3   1      240.39      212.67     24.82 o 
  11   3   1     1195.65     1091.76     46.39 o 
  13   3   1      200.89      257.61     43.49 o 
  15   3   1      376.73      315.76     73.84 o 
  17   3   1      319.13      305.29     53.92 o 
  19   3   1       50.79      -24.57     69.01 o 
  21   3   1       39.36       32.46     55.04 o 
 -22   4   1        7.76       12.10     51.38 o 
 -20   4   1        7.58       11.34     41.37 o 
 -18   4   1       21.90       30.36     29.75 o 
 -16   4   1       77.01       83.59     35.93 o 
 -14   4   1      414.35      378.83     43.44 o 
 -12   4   1      863.42      819.33     42.03 o 
 -10   4   1      484.42      494.87     24.99 o 
  -8   4   1      507.34      464.23     24.55 o 
  -6   4   1     2239.34     2057.02     40.10 o 
  -4   4   1     4271.55     3647.82     56.92 o 
  -2   4   1      840.60      828.35     21.42 o 
   0   4   1     3201.30     3074.64     54.04 o 
   2   4   1     2932.02     2861.31     48.81 o 
   4   4   1     3034.73     2771.56     49.50 o 
   6   4   1     1197.79     1099.29     30.34 o 
   8   4   1      423.24      399.80     26.64 o 
  10   4   1      569.01      535.06     33.63 o 
  12   4   1      370.34      356.55     35.31 o 
  14   4   1      326.05      333.71     40.42 o 
  16   4   1       28.57       -7.43     31.97 o 
  18   4   1       75.19       53.45     38.87 o 
  20   4   1       18.14      -36.49     44.11 o 
 -21   5   1       13.71       19.51     48.01 o 
 -19   5   1        7.56       -7.80     37.06 o 
 -17   5   1       31.23       -0.72     27.50 o 
 -15   5   1       97.58       91.23     31.10 o 
 -13   5   1      283.82      222.18     25.92 o 
 -11   5   1      579.78      581.98     27.21 o 
  -9   5   1      439.89      408.84     23.84 o 
  -7   5   1     1041.32      925.72     27.39 o 
  -5   5   1      116.42      127.78     12.42 o 
  -3   5   1     2410.16     2039.96     44.67 o 
  -1   5   1      762.28      668.13     27.50 o 
   1   5   1      844.41      683.49     17.85 o 
   3   5   1      531.75      494.61     17.97 o 
   5   5   1      853.08      788.82     25.10 o 
   7   5   1       14.36       12.52     11.34 o 
   9   5   1      919.49      912.59     35.12 o 
  11   5   1      116.73       89.13     22.71 o 
  13   5   1       96.72       99.62     27.58 o 
  15   5   1       12.92       -9.05     30.21 o 
  17   5   1       13.99      -19.55     35.05 o 
  19   5   1        4.78        7.47     38.33 o 
 -20   6   1       13.50      -14.45     39.67 o 
 -18   6   1       98.38       12.96     33.34 o 
 -16   6   1      605.67      721.94     58.56 o 
 -14   6   1      657.39      646.74     96.14 o 
 -12   6   1      649.92      598.67     34.95 o 
 -10   6   1      969.94      863.11     30.55 o 
  -8   6   1      716.08      604.05     33.93 o 
  -6   6   1     7211.76     6706.99    100.67 o 
  -4   6   1     3458.65     3307.43     56.97 o 
  -2   6   1       31.75       23.77      9.06 o 
   0   6   1      125.32      120.70     11.65 o 
   2   6   1      714.07      584.60     20.58 o 
   4   6   1     8063.73     7867.37    113.51 o 
   6   6   1     1167.59     1070.50     32.29 o 
   8   6   1     1435.19     1249.37     37.46 o 
  10   6   1      640.01      700.67     54.37 o 
  12   6   1      345.88      315.73     54.34 o 
  14   6   1      776.86      828.64     65.91 o 
  16   6   1       26.05       -3.34     35.80 o 
  18   6   1       15.96        4.61     38.86 o 
  20   6   1       36.25       67.06     53.51 o 
 -19   7   1       49.04       14.78     35.49 o 
 -17   7   1        7.00      -33.41     35.31 o 
 -15   7   1       48.39       42.22     28.71 o 
 -13   7   1     1877.63     1732.27     55.76 o 
 -11   7   1      223.10      240.10     30.21 o 
  -9   7   1      682.84      719.10     30.24 o 
  -7   7   1      246.85      217.15     19.45 o 
  -5   7   1     3512.94     3269.25     60.02 o 
  -3   7   1     5364.27     5372.55     84.00 o 
  -1   7   1      998.33      916.90     28.77 o 
   1   7   1     7871.41     7793.63     99.39 o 
   3   7   1     1550.29     1403.14     35.31 o 
   5   7   1     3402.86     3555.26     66.26 o 
   7   7   1      738.97      714.51     28.99 o 
   9   7   1      167.94      152.05     20.08 o 
  11   7   1     1547.29     1488.74     46.61 o 
  13   7   1      441.38      443.48     50.63 o 
  15   7   1        9.15       -0.97     35.62 o 
  17   7   1       29.21      -38.05     35.67 o 
  19   7   1       44.29      -18.56     46.25 o 
 -20   8   1       13.83      -38.65     36.38 o 
 -18   8   1      171.89      106.35     38.84 o 
 -16   8   1      506.23      406.81     52.42 o 
 -14   8   1       47.61        9.38     22.19 o 
 -12   8   1      584.26      543.05     43.94 o 
 -10   8   1      325.28      290.53     25.98 o 
  -8   8   1      977.37      944.82     32.60 o 
  -6   8   1     1290.09     1176.11     34.42 o 
  -4   8   1     2854.19     2900.32     56.53 o 
  -2   8   1     1704.22     1644.81     42.62 o 
   0   8   1     5532.83     5579.58     95.97 o 
   2   8   1      994.76      965.56     29.85 o 
   4   8   1      128.39      121.88     17.10 o 
   6   8   1     2185.99     2088.00     50.40 o 
   8   8   1        1.21       -5.20     14.49 o 
  10   8   1      538.08      585.47     39.40 o 
  12   8   1      308.42      307.39     32.48 o 
  14   8   1      162.52      114.26     33.09 o 
  16   8   1      111.91      150.96     49.23 o 
  18   8   1      140.91      188.17     62.66 o 
 -19   9   1       92.32      148.70     46.51 o 
 -17   9   1      129.18       96.23     38.71 o 
 -15   9   1       13.96        5.91     29.09 o 
 -13   9   1      286.01      288.67     39.57 o 
 -11   9   1      175.42      186.85     25.20 o 
  -9   9   1       63.93       54.83     17.26 o 
  -7   9   1       38.39       26.23     14.52 o 
  -5   9   1     1959.95     1916.49     46.24 o 
  -3   9   1     1106.37     1017.24     31.60 o 
  -1   9   1      337.94      345.24     25.40 o 
   1   9   1     2216.54     2092.72     41.82 o 
   3   9   1     1361.37     1331.56     37.74 o 
   5   9   1      270.45      303.24     36.26 o 
   7   9   1      209.85      250.46     37.20 o 
   9   9   1        3.15      -21.60     15.62 o 
  11   9   1      307.07      267.12     31.34 o 
  13   9   1       22.21        6.94     30.51 o 
  15   9   1      155.60      160.66     39.25 o 
  17   9   1       99.27       66.85     51.85 o 
 -18  10   1       55.02       34.66     37.99 o 
 -16  10   1      177.83       72.08     34.67 o 
 -14  10   1      231.85      231.85     35.01 o 
 -12  10   1      561.11      482.12     39.36 o 
 -10  10   1        0.50      -16.25     17.04 o 
  -8  10   1       80.86       64.10     18.08 o 
  -6  10   1     2086.45     1901.99     48.34 o 
  -4  10   1     1386.16     1253.51     37.32 o 
  -2  10   1       74.63       48.31     15.18 o 
   0  10   1      596.70      628.74     23.68 o 
   2  10   1     1987.08     1924.29     46.89 o 
   4  10   1     1710.54     1540.23     43.41 o 
   6  10   1     1045.29     1050.96     52.45 o 
   8  10   1      551.63      531.72     34.78 o 
  10  10   1      787.40      826.26     47.82 o 
  12  10   1      148.76      124.44     28.24 o 
  14  10   1      746.38      794.90     54.77 o 
  16  10   1       20.78      -18.19     32.78 o 
  18  10   1       32.83       -5.99     49.55 o 
 -17  11   1      128.89      103.02     39.96 o 
 -15  11   1       68.06       89.33     37.58 o 
 -13  11   1     1739.13     1530.41     58.38 o 
 -11  11   1       44.83       36.12     20.90 o 
  -9  11   1      633.58      678.29     36.67 o 
  -7  11   1      927.68      835.66     48.04 o 
  -5  11   1      993.16      874.02     33.06 o 
  -3  11   1     1745.68     1609.31     52.81 o 
  -1  11   1       18.58       32.24     16.79 o 
   1  11   1      205.16      206.10     28.67 o 
   3  11   1     2748.85     2564.23     67.31 o 
   5  11   1      101.54       80.16     22.01 o 
   7  11   1      615.46      712.88     44.86 o 
   9  11   1      716.40      934.16     52.73 o 
  11  11   1      959.75     1055.43     56.04 o 
  13  11   1     1563.44     1644.47     98.86 o 
  15  11   1      147.15      116.56     45.15 o 
  17  11   1        2.96        4.17     54.22 o 
 -16  12   1       73.91       49.29     58.96 o 
 -14  12   1      266.89      251.37     55.68 o 
 -12  12   1     1155.59     1185.02    110.40 o 
 -10  12   1       20.12        0.64     24.41 o 
  -8  12   1      237.78      206.51     33.11 o 
  -6  12   1      481.19      508.42     40.88 o 
  -4  12   1      302.93      299.65     32.54 o 
  -2  12   1      603.25      589.08     41.89 o 
   0  12   1      965.60      907.01     40.33 o 
   2  12   1      660.32      693.69     42.49 o 
   4  12   1      104.81       95.93     23.56 o 
   6  12   1      310.70      279.12     32.73 o 
   8  12   1      403.41      443.88     40.25 o 
  10  12   1      377.17      453.22     48.71 o 
  12  12   1      397.00      449.07     48.17 o 
  14  12   1      107.78       87.95     35.01 o 
  16  12   1       55.06       29.23     46.07 o 
 -15  13   1       60.82       24.46     60.10 o 
 -13  13   1       43.64       47.57     44.68 o 
 -11  13   1      178.38      154.21     48.55 o 
  -9  13   1      121.52       96.47     34.88 o 
  -7  13   1      312.35      268.94     40.42 o 
  -5  13   1      752.20      804.36     58.13 o 
  -3  13   1      100.86       67.53     28.74 o 
  -1  13   1       14.71       -2.22     22.70 o 
   1  13   1       40.05      -10.96     27.96 o 
   3  13   1      269.13      303.73     54.51 o 
   5  13   1      125.25       37.64     36.27 o 
   7  13   1      188.28      224.02     51.63 o 
   9  13   1       62.91       52.28     31.45 o 
  11  13   1       19.37       32.56     31.40 o 
  13  13   1       59.65       35.54     39.67 o 
  15  13   1       17.02       18.58     63.89 o 
 -14  14   1       12.86      -52.21     34.81 o 
 -12  14   1       11.72       11.92     38.45 o 
 -10  14   1       77.49      114.50     37.55 o 
  -8  14   1        1.26      -21.31     28.33 o 
  -6  14   1       45.38       49.88     30.17 o 
  -4  14   1        4.47      -26.09     23.52 o 
  -2  14   1        8.87        7.07     26.25 o 
   0  14   1        8.11      -19.77     28.82 o 
   2  14   1       62.23       47.51     37.93 o 
   4  14   1       76.19       67.56     39.63 o 
   6  14   1       54.00       15.67     36.71 o 
   8  14   1       47.40       29.31     41.68 o 
  10  14   1       46.66       62.02     48.40 o 
  12  14   1      107.55       75.64     60.48 o 
  14  14   1       35.40       29.39     61.61 o 
 -13  15   1       59.65       28.12     40.70 o 
 -11  15   1       26.48       33.78     38.17 o 
  -9  15   1      218.36      250.97     44.03 o 
  -7  15   1       30.73       32.21     38.14 o 
  -5  15   1      111.86       74.46     41.26 o 
  -3  15   1     1026.39     1050.63     88.73 o 
  -1  15   1      179.08      186.29     52.01 o 
   1  15   1     1023.02      975.68    101.62 o 
   3  15   1      263.94      263.82     56.74 o 
   5  15   1      349.94      348.77     62.35 o 
   7  15   1       39.09      -28.10     41.22 o 
   9  15   1      246.90      237.62     71.66 o 
  11  15   1       17.33       16.97     49.82 o 
  13  15   1       41.94        9.10     63.32 o 
 -12  16   1       18.41       44.55     71.28 o 
 -10  16   1      489.54      568.94    138.20 o 
  -8  16   1       52.94       19.90     42.93 o 
  -6  16   1       97.21      107.26     52.22 o 
  -4  16   1      155.10      154.29     48.21 o 
  -2  16   1      865.11      977.79     96.12 o 
   0  16   1      601.83      588.82     73.42 o 
   2  16   1      172.05      158.85     50.44 o 
   4  16   1      125.35       77.62     47.66 o 
   6  16   1      106.86      138.71     53.48 o 
   8  16   1      464.96      545.64     81.16 o 
  10  16   1       54.82       48.30     66.16 o 
  -9  17   1      113.24      136.40     57.92 o 
  -7  17   1       67.35        2.94     46.07 o 
  -5  17   1      170.54      173.77     54.81 o 
  -3  17   1      265.57      174.58     57.13 o 
  -1  17   1       42.07       31.52     39.61 o 
   1  17   1      324.76      372.36     69.86 o 
   3  17   1      104.04       77.58     47.59 o 
   5  17   1      257.43      270.63     63.44 o 
   7  17   1       16.52      -11.85     44.46 o 
   9  17   1      166.71      152.48     58.41 o 
  -8  18   1       14.14      -19.41     51.30 o 
  -6  18   1      188.96      194.72     63.97 o 
  -4  18   1       62.69       30.20     48.81 o 
  -2  18   1       16.33       17.83     45.22 o 
   0  18   1      105.25       37.06     50.37 o 
   2  18   1       44.35       45.31     48.93 o 
   4  18   1        2.04       39.68     46.96 o 
   6  18   1      101.15      141.33     61.32 o 
  -3  19   1      250.33      146.25     61.62 o 
  -1  19   1      118.50       74.78     54.93 o 
   1  19   1      205.22      206.90     62.27 o 
   3  19   1       40.20       28.33     98.20 o 
 -22   0   2       49.89        9.86     68.82 o 
 -20   0   2      616.52      545.22    102.75 o 
 -18   0   2       94.80       46.83     54.41 o 
 -16   0   2     1290.45     1021.65     92.71 o 
 -14   0   2     2022.77     1855.62    149.89 o 
 -12   0   2     7797.26     7826.38    146.22 o 
 -10   0   2     7470.60     7204.55    169.45 o 
  -8   0   2     5424.23     4903.01    191.10 o 
  -6   0   2     1724.85     1784.96     56.05 o 
  -4   0   2     3064.50     2798.70     70.37 o 
  -2   0   2    26740.13    26736.64    698.43 o 
   0   0   2    14285.10    14206.27    254.31 o 
   2   0   2     2953.07     2806.22    100.86 o 
   4   0   2     4428.09     4733.15    156.22 o 
   6   0   2     3764.88     3222.36    123.61 o 
   8   0   2     6509.79     5962.23    205.13 o 
  10   0   2     6962.64     7506.01    255.18 o 
  14   0   2     3115.90     2898.78    112.58 o 
  16   0   2       56.93       40.76     51.56 o 
  18   0   2      721.02      680.97    110.34 o 
  20   0   2       64.92       95.74     66.16 o 
 -21   1   2      165.91      119.41     51.45 o 
 -19   1   2      177.49      169.14     50.72 o 
 -17   1   2      431.52      409.17     46.91 o 
 -15   1   2      506.08      603.49     49.09 o 
 -13   1   2      714.74      805.75     40.98 o 
 -11   1   2     1791.99     1870.76     40.56 o 
  -9   1   2     2895.53     3066.83     52.76 o 
  -7   1   2      164.85      173.23     15.12 o 
  -5   1   2     6800.25     6389.39     86.22 o 
  -3   1   2    16994.57    15154.53    168.03 o 
  -1   1   2      536.31      433.79     18.79 o 
   1   1   2    13445.09    11975.74    232.84 o 
   3   1   2     8526.81     8043.17    167.09 o 
   5   1   2     1467.80     1345.85     48.43 o 
   7   1   2     3177.48     3314.29     92.30 o 
   9   1   2     3574.29     3674.51    105.57 o 
  11   1   2      890.89      813.19     42.15 o 
  13   1   2      554.72      657.97     50.58 o 
  15   1   2      190.31      186.39     43.30 o 
  17   1   2      303.05      338.59     58.51 o 
  19   1   2       99.60       36.50     47.39 o 
 -22   2   2       25.69       38.00     50.23 o 
 -20   2   2       15.38      -15.95     36.66 o 
 -18   2   2       58.13       42.30     31.50 o 
 -16   2   2     1096.33     1138.41     75.11 o 
 -14   2   2      382.16      422.35     40.27 o 
 -12   2   2     2366.11     2560.10    135.08 o 
 -10   2   2    10817.40    11264.97    151.87 o 
  -8   2   2     5830.10     5663.06     87.04 o 
  -6   2   2     4585.13     4441.49     59.04 o 
  -4   2   2    15958.11    14915.51    166.42 o 
  -2   2   2    53139.05    49197.32    653.75 o 
   0   2   2    39224.61    35312.29    475.29 o 
   2   2   2    14844.45    13572.59    235.99 o 
   4   2   2     9640.15     9669.95    169.54 o 
   6   2   2     6036.89     5434.43    127.22 o 
   8   2   2     9218.70     9546.42    386.82 o 
  10   2   2     3628.19     3517.79    100.62 o 
  12   2   2      363.76      338.50     42.97 o 
  14   2   2     1624.55     1691.57     67.67 o 
  16   2   2      297.66      209.30     75.08 o 
  18   2   2        3.34       33.20     43.49 o 
  20   2   2      138.60      162.37     58.07 o 
 -21   3   2       50.15      -20.62     44.55 o 
 -19   3   2      445.38      507.73     61.85 o 
 -17   3   2      306.53      283.72     91.71 o 
 -15   3   2     1173.85     1035.63     62.86 o 
 -13   3   2      187.69      224.28     47.10 o 
 -11   3   2     2907.63     2666.53    103.28 o 
  -9   3   2     4116.51     3737.22     62.85 o 
  -7   3   2     1986.60     1837.75     36.43 o 
  -5   3   2     1938.33     1611.79     31.77 o 
  -3   3   2    52513.23    49314.41    778.18 o 
  -1   3   2      406.14      306.64     29.11 o 
   1   3   2    47769.97    44995.96    520.25 o 
   3   3   2     2282.98     2260.65     84.04 o 
   5   3   2     1560.92     1473.40     66.04 o 
   7   3   2     2921.70     3009.77    177.06 o 
   9   3   2     3803.33     4034.59     96.78 o 
  11   3   2      649.69      560.50     60.43 o 
  13   3   2      859.88      866.33     47.43 o 
  15   3   2        7.79       43.00     32.19 o 
  17   3   2      523.05      620.87     71.33 o 
  19   3   2       17.65      -18.42     40.01 o 
 -22   4   2       38.03       67.95     86.92 o 
 -20   4   2       57.54       46.46     37.96 o 
 -18   4   2       74.86       97.57     33.76 o 
 -16   4   2      482.88      526.50     49.73 o 
 -14   4   2      607.44      522.56     44.95 o 
 -12   4   2     1606.38     1695.18     47.97 o 
 -10   4   2     1728.91     1814.51     42.27 o 
  -8   4   2      309.07      301.58     18.72 o 
  -6   4   2     1635.77     1568.68     42.84 o 
  -4   4   2     7446.79     6593.32    103.93 o 
  -2   4   2    26222.37    24204.45    491.88 o 
   0   4   2    28834.28    27850.70    377.56 o 
   2   4   2    11151.05    10585.39    185.10 o 
   4   4   2     1143.91     1013.62     71.39 o 
   6   4   2       97.81       72.52     17.79 o 
   8   4   2     1921.91     2023.35     75.41 o 
  10   4   2     2687.88     2552.20     75.60 o 
  12   4   2      255.37      210.99     32.49 o 
  14   4   2      526.23      559.57     49.43 o 
  16   4   2      244.52      287.71     51.81 o 
  18   4   2      100.44       80.48     47.88 o 
  20   4   2       60.18       82.85     53.41 o 
 -21   5   2       23.71       58.66     38.52 o 
 -19   5   2      274.32      289.77     52.97 o 
 -17   5   2       11.04        6.01     27.94 o 
 -15   5   2      824.58      772.59     57.11 o 
 -13   5   2     1340.29     1210.93     42.86 o 
 -11   5   2       48.75       37.78     13.16 o 
  -9   5   2      309.78      299.96     20.40 o 
  -7   5   2      708.57      740.30     23.85 o 
  -5   5   2     1082.79     1112.56     27.63 o 
  -3   5   2     2921.88     2710.06     63.90 o 
  -1   5   2      194.18      183.22     11.01 o 
   1   5   2     2600.16     2483.82     39.61 o 
   3   5   2     1336.04     1244.12     30.38 o 
   5   5   2      766.22      766.47     31.34 o 
   7   5   2      443.74      428.81     26.21 o 
   9   5   2      367.23      333.29     33.95 o 
  11   5   2     1236.78     1115.61     50.79 o 
  13   5   2       43.01       44.38     25.72 o 
  15   5   2       44.63       57.52     36.78 o 
  17   5   2      174.56       82.26     99.25 o 
  19   5   2       13.48       -5.76    102.85 o 
 -20   6   2       72.28       76.41     38.42 o 
 -18   6   2       11.25      -10.72     30.08 o 
 -16   6   2     1263.12     1177.17    112.37 o 
 -14   6   2      245.87      278.57     37.30 o 
 -12   6   2     1308.70     1165.59     54.78 o 
 -10   6   2       18.04        2.17     11.74 o 
  -8   6   2      748.48      656.55     31.37 o 
  -6   6   2     4882.07     4711.68     76.63 o 
  -4   6   2        2.25       -3.19      7.35 o 
  -2   6   2     1746.60     1638.43     86.31 o 
   0   6   2     1073.36     1055.58     29.83 o 
   2   6   2      230.08      271.38     17.26 o 
   4   6   2     3196.91     3087.75     66.83 o 
   6   6   2       93.80       73.75     17.40 o 
   8   6   2      466.48      482.33     29.65 o 
  10   6   2      844.41      873.51     46.23 o 
  12   6   2      981.02      961.67     53.14 o 
  14   6   2      770.72      933.39     69.64 o 
  16   6   2        9.08      -29.44     32.54 o 
  18   6   2       79.99       67.10     60.29 o 
 -21   7   2       32.42      -23.53     36.98 o 
 -19   7   2       19.39       -5.32     32.70 o 
 -17   7   2      379.75      372.78     47.72 o 
 -15   7   2      191.20      158.54     34.31 o 
 -13   7   2      739.05      712.92     47.27 o 
 -11   7   2      231.95      212.60     21.73 o 
  -9   7   2     1230.97     1267.49     36.70 o 
  -7   7   2     3836.11     3762.76     68.00 o 
  -5   7   2     6173.71     5728.30    149.20 o 
  -3   7   2     2714.99     2478.97     85.54 o 
  -1   7   2      477.69      435.93     22.30 o 
   1   7   2     6910.45     7044.26     92.61 o 
   3   7   2     7320.40     7107.83    178.55 o 
   5   7   2     4269.35     4412.22     78.43 o 
   7   7   2      256.39      229.15     25.26 o 
   9   7   2      488.97      504.17     33.15 o 
  11   7   2     1692.30     1439.13     53.66 o 
  13   7   2      481.01      478.16     48.26 o 
  15   7   2      198.09      138.83     76.50 o 
  17   7   2       21.27       -8.12     40.22 o 
  19   7   2       29.08       44.82     49.98 o 
 -20   8   2       27.41       38.44     36.93 o 
 -18   8   2       10.46        5.89     32.04 o 
 -16   8   2      525.31      464.60     56.10 o 
 -14   8   2      325.95      323.20     61.81 o 
 -12   8   2      136.01      158.81     24.71 o 
 -10   8   2      341.83      333.00     26.11 o 
  -8   8   2     1056.69      985.84     32.71 o 
  -6   8   2      163.04      190.96     18.20 o 
  -4   8   2     1408.93     1553.25     36.99 o 
  -2   8   2     5470.98     5304.51     79.96 o 
   0   8   2     1498.74     1574.78     38.99 o 
   2   8   2     1260.69     1235.88     33.59 o 
   4   8   2     1193.09     1220.80     35.89 o 
   6   8   2      238.66      318.18     43.48 o 
   8   8   2       19.80       20.45     16.78 o 
  10   8   2      516.09      566.50     46.59 o 
  12   8   2      758.77      796.84     50.06 o 
  14   8   2      416.64      516.51     50.26 o 
  16   8   2       47.69       29.72     41.10 o 
  18   8   2       34.89       18.95     57.82 o 
 -19   9   2       74.49       39.50     38.10 o 
 -17   9   2      113.22       54.17     34.12 o 
 -15   9   2      611.88      760.85     60.36 o 
 -13   9   2      435.92      452.82     49.80 o 
 -11   9   2      162.26      163.59     22.92 o 
  -9   9   2       26.91       37.17     16.07 o 
  -7   9   2     4908.28     4527.37     81.36 o 
  -5   9   2     3484.97     3221.32    107.77 o 
  -3   9   2     2475.07     2142.08     53.28 o 
  -1   9   2      184.03      186.97     14.80 o 
   1   9   2     1462.64     1402.16     34.01 o 
   3   9   2     4489.79     4213.41     86.27 o 
   5   9   2     2261.77     2170.84    105.38 o 
   7   9   2        6.99       -9.53     14.80 o 
   9   9   2       37.97       25.53     19.06 o 
  11   9   2      839.61      931.70     47.08 o 
  13   9   2      341.52      440.20     51.19 o 
  15   9   2      173.08      151.96     52.28 o 
  17   9   2       77.36       49.48     49.05 o 
 -18  10   2       22.28        9.59     37.91 o 
 -16  10   2      247.47      205.40     62.63 o 
 -14  10   2      129.44       74.62     32.74 o 
 -12  10   2       95.04       87.51     23.85 o 
 -10  10   2       20.67       28.73     17.51 o 
  -8  10   2       15.39       -3.08     14.26 o 
  -6  10   2     1639.26     1488.97     49.18 o 
  -4  10   2      521.35      589.47     38.77 o 
  -2  10   2      233.18      207.32     22.58 o 
   0  10   2       62.46       77.83     17.11 o 
   2  10   2     1325.23     1263.51     58.88 o 
   4  10   2      840.13      908.44     59.71 o 
   6  10   2        0.17      -13.53     16.80 o 
   8  10   2       99.66       59.42     23.71 o 
  10  10   2        4.57      -31.42     20.94 o 
  12  10   2      516.02      537.70     48.60 o 
  14  10   2      165.15      182.61     47.69 o 
  16  10   2        8.66      -12.51     54.98 o 
 -17  11   2      261.11      319.81     67.32 o 
 -15  11   2       20.39       78.04     54.66 o 
 -13  11   2     1443.36     1349.44     67.74 o 
 -11  11   2      224.62      313.77     53.52 o 
  -9  11   2      120.58      173.05     30.07 o 
  -7  11   2      228.96      219.56     29.97 o 
  -5  11   2       57.24       53.56     20.91 o 
  -3  11   2      232.79      220.29     28.31 o 
  -1  11   2       34.13       26.49     31.94 o 
   1  11   2      196.38      206.43     23.17 o 
   3  11   2       70.07       61.68     20.24 o 
   5  11   2      363.79      372.86     33.88 o 
   7  11   2       38.40       13.79     19.98 o 
   9  11   2       20.22        2.16     23.90 o 
  11  11   2     1155.64     1228.04     82.46 o 
  13  11   2       39.89        6.62     30.35 o 
  15  11   2      368.53      300.87     82.28 o 
 -18  12   2       63.28      113.00     62.32 o 
 -16  12   2      433.12      384.73     88.81 o 
 -14  12   2      173.28      100.39     38.45 o 
 -12  12   2     1069.00     1200.71     67.75 o 
 -10  12   2       75.01       87.56     29.53 o 
  -8  12   2      526.14      532.66     50.02 o 
  -6  12   2     1712.18     1490.08     55.68 o 
  -4  12   2     1188.53     1019.08     45.78 o 
  -2  12   2      969.21      909.20     50.99 o 
   0  12   2      472.86      537.90     42.46 o 
   2  12   2     1436.38     1369.78     63.61 o 
   4  12   2     1755.13     1875.75    114.76 o 
   6  12   2     1126.21     1080.76     99.15 o 
   8  12   2      156.87      133.12     30.01 o 
  10  12   2      629.78      774.59     54.66 o 
  12  12   2       44.99       46.40     30.19 o 
  14  12   2      413.05      324.69     49.27 o 
 -17  13   2       62.26      132.71     73.56 o 
 -15  13   2       83.17       94.79     75.64 o 
 -13  13   2      143.98      123.27     46.03 o 
 -11  13   2      503.73      469.50     52.41 o 
  -9  13   2      188.90      191.18     34.45 o 
  -7  13   2      420.19      399.75     49.23 o 
  -5  13   2      695.20      705.05     49.91 o 
  -3  13   2      209.77      124.72     38.71 o 
  -1  13   2      348.19      360.41     37.88 o 
   1  13   2      497.52      458.86     49.99 o 
   3  13   2      426.22      465.55     52.40 o 
   5  13   2      265.26      230.89     41.43 o 
   7  13   2      366.79      397.87     50.34 o 
   9  13   2      216.05      278.61     45.79 o 
  11  13   2       74.07      119.76     39.71 o 
  13  13   2       42.22       55.52     47.12 o 
 -16  14   2        9.37       75.83     83.42 o 
 -14  14   2      129.35      186.42     50.49 o 
 -12  14   2       88.38       92.07     46.86 o 
 -10  14   2        5.44       -2.86     29.88 o 
  -8  14   2      243.41      199.88     47.53 o 
  -6  14   2       28.80        8.01     28.77 o 
  -4  14   2     1345.81     1251.35     64.14 o 
  -2  14   2      662.28      822.49     75.76 o 
   0  14   2      817.51      899.62     75.03 o 
   2  14   2     1333.49     1221.18     82.08 o 
   4  14   2       54.55       40.56     41.28 o 
   6  14   2      357.30      450.14     67.13 o 
   8  14   2        2.16      -20.21     42.73 o 
  10  14   2       39.84       84.87     50.80 o 
  12  14   2      148.36      178.96     81.33 o 
 -13  15   2      150.91      175.52     53.84 o 
 -11  15   2       94.40       89.56     44.97 o 
  -9  15   2      178.96      155.52     40.33 o 
  -7  15   2      101.95      142.22     40.01 o 
  -5  15   2      184.07      164.84     38.54 o 
  -3  15   2      876.77      844.09     66.55 o 
  -1  15   2       83.80       75.08     43.79 o 
   1  15   2      322.46      296.27     59.57 o 
   3  15   2       11.42       -2.33     36.59 o 
   5  15   2      251.08      309.02     80.95 o 
   7  15   2      222.52      232.17     60.60 o 
   9  15   2      167.76      186.81     58.58 o 
  11  15   2       80.35       36.56     58.12 o 
 -12  16   2      100.24      122.63     49.87 o 
 -10  16   2      143.58      153.95     44.29 o 
  -8  16   2      441.08      425.64     82.65 o 
  -6  16   2      170.32      161.22     50.92 o 
  -4  16   2      461.14      447.93     96.77 o 
  -2  16   2     2575.12     2252.85    115.57 o 
   0  16   2      635.86      797.08     85.61 o 
   2  16   2      651.80      793.33     86.51 o 
   4  16   2       44.49       44.93     47.19 o 
   6  16   2       29.57      -24.55     43.86 o 
   8  16   2      243.58      182.27     80.01 o 
  10  16   2        3.56       12.07     51.60 o 
 -11  17   2       39.27      -20.29     64.46 o 
  -9  17   2      152.20      185.91     87.78 o 
  -7  17   2      154.12      131.58     51.41 o 
  -5  17   2       10.45       34.00     46.13 o 
  -3  17   2      137.79      167.89     55.40 o 
  -1  17   2       57.59       44.58     44.21 o 
   1  17   2       12.43      -46.81     39.99 o 
   3  17   2       12.02      -22.20     42.04 o 
   5  17   2      376.94      426.58     75.92 o 
   7  17   2       95.55      158.11     78.01 o 
  -8  18   2       62.63       28.91     52.55 o 
  -6  18   2       25.63      -14.64     46.46 o 
  -4  18   2       40.86       49.21     46.51 o 
  -2  18   2      256.78      185.30     97.26 o 
   0  18   2       48.17        0.74     49.48 o 
   2  18   2       39.07       -3.56     44.18 o 
   4  18   2       72.46       58.40     52.11 o 
   6  18   2      113.56       89.03     55.20 o 
  -3  19   2       57.12       75.92     52.33 o 
  -1  19   2       28.90       61.49     54.17 o 
   1  19   2      125.20      109.95     58.64 o 
 -23   1   3       91.62      111.39     90.81 o 
 -21   1   3      149.12      223.75     58.30 o 
 -19   1   3      303.48      325.50     47.02 o 
 -17   1   3      232.35      203.00     39.23 o 
 -15   1   3      175.68      174.84     27.38 o 
 -13   1   3      272.59      328.18    105.98 o 
 -11   1   3     1181.87     1097.54     38.36 o 
  -9   1   3       66.82       35.54     13.48 o 
  -7   1   3     6778.18     6210.78     89.61 o 
  -5   1   3     7941.34     7009.54     88.38 o 
  -3   1   3    26835.21    24810.75    763.83 o 
  -1   1   3     7232.23     6032.39    136.86 o 
   1   1   3    12684.85    10976.80    225.03 o 
   3   1   3     8403.53     7449.61    249.21 o 
   5   1   3     1491.85     1448.98     55.94 o 
   7   1   3     2161.66     2006.24     71.41 o 
   9   1   3     1384.64     1465.62     63.24 o 
  11   1   3      172.08      145.53     29.82 o 
  13   1   3      307.51      342.96     41.71 o 
  15   1   3      291.51      236.74     46.73 o 
  17   1   3       91.77       78.43     45.03 o 
  19   1   3       38.40       96.24     54.72 o 
 -22   2   3       66.45       27.45     48.01 o 
 -20   2   3       51.25       35.57     35.48 o 
 -18   2   3      173.70      183.39     40.45 o 
 -16   2   3      535.65      487.11     48.35 o 
 -14   2   3      733.63      766.63     42.05 o 
 -12   2   3     2063.48     1994.77     44.17 o 
 -10   2   3     1455.79     1308.74     48.15 o 
  -8   2   3      323.48      267.07     17.59 o 
  -6   2   3     1555.75     1302.09     26.07 o 
  -4   2   3     6299.83     5819.28     82.85 o 
  -2   2   3    32675.19    30666.91    420.37 o 
   0   2   3    16919.32    16033.58    221.04 o 
   2   2   3     1720.45     1376.93     59.05 o 
   4   2   3     1172.41     1097.51     91.57 o 
   6   2   3     1251.92     1099.67     43.49 o 
   8   2   3     2195.85     2181.37     67.63 o 
  10   2   3      866.07      785.63     57.87 o 
  12   2   3     1423.09     1268.47     58.06 o 
  14   2   3       14.70       -6.36     28.12 o 
  16   2   3      140.70      145.77     45.64 o 
  18   2   3       82.97       87.46     49.32 o 
 -21   3   3      424.12      471.20     60.80 o 
 -19   3   3       82.72      104.57     41.35 o 
 -17   3   3      155.51      165.86     37.48 o 
 -15   3   3     1398.00     1415.31    127.06 o 
 -13   3   3      272.76      266.61     44.82 o 
 -11   3   3     2070.89     1939.77     44.18 o 
  -9   3   3     4359.13     4399.11     87.22 o 
  -7   3   3     1519.53     1574.10     30.62 o 
  -5   3   3     8878.56     9104.05    111.43 o 
  -3   3   3    13506.34    13093.51    192.40 o 
  -1   3   3     2216.82     1879.53     66.67 o 
   1   3   3    10900.74    10666.83    199.36 o 
   3   3   3     3533.98     3571.27     80.92 o 
   5   3   3     4973.02     4517.15    100.40 o 
   7   3   3      205.44      164.77     37.82 o 
   9   3   3     1304.26     1196.81     66.36 o 
  11   3   3      657.97      710.83     52.17 o 
  13   3   3      113.23       83.17     31.06 o 
  15   3   3      290.29      315.01     54.75 o 
  17   3   3      316.39      215.85     55.11 o 
  19   3   3        7.46       54.02     47.63 o 
 -22   4   3       36.02      -19.79     38.17 o 
 -20   4   3      141.45       92.82     40.45 o 
 -18   4   3      492.01      491.42     52.70 o 
 -16   4   3     1109.38     1096.04     84.75 o 
 -14   4   3      266.18      190.67     33.17 o 
 -12   4   3      659.27      690.23     37.39 o 
 -10   4   3     1194.47     1167.90     31.77 o 
  -8   4   3      355.96      383.74     18.97 o 
  -6   4   3     4139.08     3987.36     66.61 o 
  -4   4   3      940.88      907.09     28.03 o 
  -2   4   3    28501.59    27610.07    652.69 o 
   0   4   3     5339.20     5146.11     79.28 o 
   2   4   3     5216.26     5341.60    136.82 o 
   4   4   3       45.95       37.43     13.49 o 
   6   4   3       68.03       76.05     18.79 o 
   8   4   3     1709.02     1473.65     54.77 o 
  10   4   3      889.66      807.82     47.88 o 
  12   4   3      543.22      526.14     99.72 o 
  14   4   3     1318.53     1182.88     60.64 o 
  16   4   3      148.53       69.22     39.93 o 
  18   4   3       70.60       28.49     49.72 o 
 -21   5   3       17.70      -17.44     37.05 o 
 -19   5   3       75.59       27.05     31.15 o 
 -17   5   3     1008.07     1146.46     74.20 o 
 -15   5   3      535.28      607.58     68.37 o 
 -13   5   3     2793.75     2675.73     82.78 o 
 -11   5   3      100.44      103.20     22.82 o 
  -9   5   3     2212.80     2014.91     63.78 o 
  -7   5   3        3.48       -3.11      9.04 o 
  -5   5   3     2806.05     2683.36     51.25 o 
  -3   5   3      716.99      693.14     36.57 o 
  -1   5   3     1101.52      926.24     68.25 o 
   1   5   3     4029.25     4083.71     95.44 o 
   3   5   3      288.07      284.75     21.00 o 
   5   5   3     1370.95     1158.74     39.70 o 
   7   5   3      691.46      681.47     50.02 o 
   9   5   3     1631.56     1495.55     58.19 o 
  11   5   3     2487.88     2183.80     87.14 o 
  13   5   3      267.84      340.62     56.07 o 
  15   5   3      288.94      258.47     50.19 o 
  17   5   3        4.57       69.63     45.28 o 
 -22   6   3      115.33       90.03     44.17 o 
 -20   6   3       15.60       50.51     35.86 o 
 -18   6   3       37.73       47.77     32.31 o 
 -16   6   3     1604.71     1514.91     80.92 o 
 -14   6   3       55.47       20.80     23.81 o 
 -12   6   3     1374.81     1364.46     45.25 o 
 -10   6   3      647.76      536.78     26.10 o 
  -8   6   3     1403.00     1386.18     36.48 o 
  -6   6   3     1073.77     1013.00     29.48 o 
  -4   6   3      139.90      169.59     16.43 o 
  -2   6   3     7780.03     7590.54    155.52 o 
   0   6   3      917.18      879.81     35.81 o 
   2   6   3     1261.94     1134.73     35.55 o 
   4   6   3     1524.42     1506.71     45.48 o 
   6   6   3      733.22      772.34     38.33 o 
   8   6   3     1134.46     1105.06     48.96 o 
  10   6   3      110.32       73.33     28.20 o 
  12   6   3     2443.94     2377.16     90.03 o 
  14   6   3       15.30      -34.98     28.00 o 
  16   6   3        7.26      -22.38     41.47 o 
  18   6   3      129.87      143.78    117.07 o 
 -21   7   3       84.88       44.25     42.12 o 
 -19   7   3        0.12      -22.06     32.17 o 
 -17   7   3       21.99       23.71     38.16 o 
 -15   7   3     1540.25     1560.07     68.09 o 
 -13   7   3       18.07      -18.30     16.05 o 
 -11   7   3      668.06      619.40     47.30 o 
  -9   7   3     1718.19     1811.87     49.89 o 
  -7   7   3     1634.88     1622.20     64.30 o 
  -5   7   3     5912.45     5554.73     89.52 o 
  -3   7   3      691.69      722.67     40.36 o 
  -1   7   3      707.37      779.66     41.51 o 
   1   7   3     4508.08     4197.22     62.98 o 
   3   7   3     4819.20     4950.49     82.31 o 
   5   7   3     1418.34     1428.95     65.15 o 
   7   7   3      445.78      429.40     42.49 o 
   9   7   3      293.02      386.71     39.83 o 
  11   7   3     2873.36     2568.86     85.20 o 
  13   7   3      167.02      142.80     37.13 o 
  15   7   3       38.88       29.28     39.93 o 
  17   7   3      123.41       95.40     97.64 o 
 -20   8   3       53.75       -9.11     36.60 o 
 -18   8   3       62.64       63.92     36.27 o 
 -16   8   3       92.74       60.32     32.42 o 
 -14   8   3     1233.39     1307.09     68.39 o 
 -12   8   3      282.14      307.55     29.38 o 
 -10   8   3      379.62      386.70     26.80 o 
  -8   8   3      355.62      408.87     48.56 o 
  -6   8   3     1054.18      988.19     32.01 o 
  -4   8   3     1094.29     1018.45     46.18 o 
  -2   8   3     1415.01     1559.64     58.73 o 
   0   8   3      107.70       86.12     22.02 o 
   2   8   3     1281.80     1296.07     33.80 o 
   4   8   3      880.58      939.83     31.89 o 
   6   8   3      338.34      310.81     36.77 o 
   8   8   3      109.97       74.59     24.28 o 
  10   8   3      515.59      582.57     51.36 o 
  12   8   3      291.05      344.48     45.16 o 
  14   8   3        5.46      -17.48     29.63 o 
  16   8   3       40.57       94.58     67.96 o 
 -19   9   3       41.13       40.63     37.54 o 
 -17   9   3       60.24       26.66     43.76 o 
 -15   9   3      341.89      334.01     43.67 o 
 -13   9   3       42.28       43.30     20.10 o 
 -11   9   3      133.37      116.60     20.73 o 
  -9   9   3      881.24      785.25     32.34 o 
  -7   9   3      149.44      127.11     17.17 o 
  -5   9   3     1231.00     1145.40     35.46 o 
  -3   9   3     1167.56     1194.76     51.40 o 
  -1   9   3      133.63      111.19     19.26 o 
   1   9   3     1079.61     1036.97     32.64 o 
   3   9   3      299.61      331.62     29.10 o 
   5   9   3     1212.65     1191.90     45.18 o 
   7   9   3      152.57      158.55     36.27 o 
   9   9   3      252.34      287.91     35.98 o 
  11   9   3      111.16      125.32     36.51 o 
  13   9   3       18.37      -20.41     37.47 o 
  15   9   3      140.70      154.78     48.00 o 
  17   9   3       10.35      -77.73     58.77 o 
 -20  10   3       18.41        3.05     53.69 o 
 -18  10   3       70.76       64.95     57.57 o 
 -16  10   3      156.38       55.29     48.57 o 
 -14  10   3      372.26      332.71     63.26 o 
 -12  10   3       22.38        8.92     26.24 o 
 -10  10   3      132.63       98.72     24.37 o 
  -8  10   3      131.37      148.39     26.35 o 
  -6  10   3      209.89      154.67     31.61 o 
  -4  10   3       11.70       20.34     21.41 o 
  -2  10   3        7.89      -25.56     17.04 o 
   0  10   3      155.29      130.39     26.08 o 
   2  10   3      150.02      126.41     25.82 o 
   4  10   3      101.12      101.91     29.09 o 
   6  10   3      638.47      587.52     41.87 o 
   8  10   3       80.69       52.56     26.90 o 
  10  10   3      468.63      593.88     60.98 o 
  12  10   3      206.66      177.05     51.37 o 
  14  10   3       13.11      -35.54     41.11 o 
  16  10   3       12.21      -28.82     55.93 o 
 -19  11   3       11.06       -6.85     55.52 o 
 -17  11   3       46.14       31.29     53.13 o 
 -15  11   3      145.27       65.85     58.96 o 
 -13  11   3      389.23      387.45     62.21 o 
 -11  11   3      101.57       54.55     28.33 o 
  -9  11   3      189.36      228.25     34.26 o 
  -7  11   3      378.21      507.06     40.05 o 
  -5  11   3      140.86      141.64     25.80 o 
  -3  11   3     1090.96     1030.22     56.00 o 
  -1  11   3      489.92      434.82     46.95 o 
   1  11   3      825.85      766.26     46.80 o 
   3  11   3       64.35       30.18     27.59 o 
   5  11   3        5.74      -35.69     24.59 o 
   7  11   3      295.10      300.02     37.02 o 
   9  11   3      143.70       95.99     29.22 o 
  11  11   3      464.87      472.98     71.80 o 
  13  11   3       45.44       -6.49     40.95 o 
  15  11   3       88.86       22.76     46.09 o 
 -18  12   3       76.39       62.29     61.42 o 
 -16  12   3      519.22      647.87     87.33 o 
 -14  12   3        8.73      -31.89     42.27 o 
 -12  12   3      970.11      865.92     62.44 o 
 -10  12   3       78.86       32.29     25.88 o 
  -8  12   3      847.74      853.85     57.90 o 
  -6  12   3     1217.06     1062.72     54.74 o 
  -4  12   3      182.48      192.96     37.12 o 
  -2  12   3     3606.20     3299.68    103.49 o 
   0  12   3      937.41     1072.51     51.95 o 
   2  12   3      840.03      733.58    100.38 o 
   4  12   3      642.49      727.68     63.08 o 
   6  12   3      352.98      402.43     51.71 o 
   8  12   3      592.81      661.56     65.34 o 
  10  12   3      407.66      468.50     59.24 o 
  12  12   3      360.94      360.29     55.89 o 
  14  12   3      215.69      237.98     61.59 o 
 -17  13   3        7.40      -30.11     53.62 o 
 -15  13   3       50.74       30.67     53.95 o 
 -13  13   3      196.70      188.78     43.52 o 
 -11  13   3      205.90      225.13     43.02 o 
  -9  13   3      399.48      492.02     48.03 o 
  -7  13   3     1080.95     1151.24     57.87 o 
  -5  13   3      911.35      965.87     58.57 o 
  -3  13   3      478.03      515.07     62.42 o 
  -1  13   3      114.13      112.13     30.69 o 
   1  13   3       34.12      -13.55     37.60 o 
   3  13   3     1552.89     1474.10     90.50 o 
   5  13   3       75.69       44.98     36.51 o 
   7  13   3      504.70      719.27     68.59 o 
   9  13   3       59.26       29.08     37.78 o 
  11  13   3       81.24       70.23     41.87 o 
  13  13   3       52.30       60.21     49.83 o 
 -16  14   3       62.67       21.99     64.46 o 
 -14  14   3      202.73      168.54     76.78 o 
 -12  14   3      193.19      155.49     50.24 o 
 -10  14   3      268.23      198.65     42.87 o 
  -8  14   3     1018.62     1017.87     67.15 o 
  -6  14   3      304.16      239.12     72.05 o 
  -4  14   3      804.17      900.22     60.34 o 
  -2  14   3     3698.97     3495.55     97.95 o 
   0  14   3       31.76      -35.57     38.58 o 
   2  14   3     2042.65     2060.35    100.00 o 
   4  14   3      307.80      326.98     52.60 o 
   6  14   3      168.79      130.34     47.48 o 
   8  14   3      319.08      298.88     51.68 o 
  10  14   3       65.01       -7.68     40.85 o 
  12  14   3       67.12       42.61     49.16 o 
 -13  15   3       81.82       21.71     42.56 o 
 -11  15   3        8.88       14.03     40.08 o 
  -9  15   3      311.49      282.99     55.96 o 
  -7  15   3      620.17      665.59     81.64 o 
  -5  15   3      136.15      184.82     42.89 o 
  -3  15   3     1732.39     1629.50     77.86 o 
  -1  15   3      847.44      876.87     88.05 o 
   1  15   3      574.74      600.70     78.11 o 
   3  15   3      502.94      545.90     92.98 o 
   5  15   3      503.88      538.60    137.25 o 
   7  15   3       29.86       62.85     53.64 o 
   9  15   3       98.36      119.54     59.43 o 
  11  15   3       66.12       85.25     57.70 o 
 -12  16   3       88.03      137.48     55.47 o 
 -10  16   3       39.99       -9.94     34.55 o 
  -8  16   3      101.63       47.01     36.27 o 
  -6  16   3      168.19      117.27     59.41 o 
  -4  16   3      148.31      120.03     40.40 o 
  -2  16   3      809.95      913.00     87.81 o 
   0  16   3      108.37      106.99     51.48 o 
   2  16   3      241.96      331.64     65.40 o 
   4  16   3       50.49       33.73     49.34 o 
   6  16   3      155.69      105.31     59.15 o 
   8  16   3       25.20      -53.39     48.33 o 
 -11  17   3       23.52       83.04     68.44 o 
  -9  17   3       11.53       -0.44     47.19 o 
  -7  17   3       34.69      -19.67     47.42 o 
  -5  17   3       71.12      -15.13     63.89 o 
  -3  17   3       63.53       95.15     52.86 o 
  -1  17   3        1.55      -38.19     41.69 o 
   1  17   3       14.91      -25.34     41.19 o 
   3  17   3       62.17      -59.06     39.37 o 
   5  17   3       25.19      -39.61     48.71 o 
   7  17   3       33.52      -32.62     53.19 o 
  -8  18   3        6.60       14.76     52.21 o 
  -6  18   3       51.50       92.05     53.52 o 
  -4  18   3       42.81       10.37     52.46 o 
  -2  18   3       34.16       21.62     44.66 o 
   0  18   3        0.69      -68.76     45.84 o 
   2  18   3       65.86       44.49     51.80 o 
   4  18   3       29.91      -58.10     52.40 o 
 -22   0   4       47.15       25.21     68.44 o 
 -20   0   4       95.39      119.77     47.72 o 
 -18   0   4       60.00       34.30     37.07 o 
 -16   0   4       75.88       31.00     42.75 o 
 -14   0   4      181.03      193.47     37.25 o 
 -12   0   4      699.68      702.30     55.39 o 
 -10   0   4     1630.41     1710.57     71.19 o 
  -8   0   4      840.89      824.95     70.05 o 
  -6   0   4     4597.59     4331.05    154.13 o 
  -4   0   4     1057.30     1105.26     70.90 o 
  -2   0   4      748.29      676.04     55.36 o 
   0   0   4     2804.55     2704.08     77.35 o 
   2   0   4     4264.11     3852.16    150.91 o 
   4   0   4      504.61      642.29     66.16 o 
   6   0   4     2250.41     2366.58    116.03 o 
   8   0   4      417.56      451.02     62.56 o 
  10   0   4       91.33       78.30     43.60 o 
  12   0   4        2.02       -5.88     39.43 o 
  14   0   4       27.89       67.87     57.63 o 
  16   0   4      192.18      157.92     69.58 o 
  18   0   4       45.95      -22.18     55.17 o 
 -23   1   4       28.79       13.35     48.64 o 
 -21   1   4       55.30       61.64     38.06 o 
 -19   1   4       74.22       69.14     51.02 o 
 -17   1   4      145.22      132.79     29.41 o 
 -15   1   4        4.93      -20.69     17.86 o 
 -13   1   4        3.66       -8.96     14.46 o 
 -11   1   4      113.58       95.09     21.23 o 
  -9   1   4     2966.11     2665.58     61.03 o 
  -7   1   4     1843.55     1775.98     38.63 o 
  -5   1   4      871.11      876.14     29.57 o 
  -3   1   4     1430.38     1200.03     53.75 o 
  -1   1   4      487.12      418.02     31.72 o 
   1   1   4      958.04      755.82     49.20 o 
   3   1   4     1372.53     1345.55     55.67 o 
   5   1   4     2016.90     1754.87     67.31 o 
   7   1   4      139.66      160.18     45.98 o 
   9   1   4       23.41      -13.65     20.68 o 
  11   1   4      104.27      105.02     34.36 o 
  13   1   4      114.24       90.74     33.37 o 
  15   1   4       99.66      127.73     42.35 o 
  17   1   4       90.47       81.89     47.17 o 
 -22   2   4       29.94       44.75     41.52 o 
 -20   2   4      199.23      196.59     46.98 o 
 -18   2   4      408.80      337.53     50.20 o 
 -16   2   4       79.96       52.57     24.63 o 
 -14   2   4     1133.25     1056.50     43.32 o 
 -12   2   4      275.35      298.51     27.33 o 
 -10   2   4      994.35      897.56     28.55 o 
  -8   2   4      308.26      313.78     16.21 o 
  -6   2   4     3468.26     3125.79     51.04 o 
  -4   2   4      903.93      782.85     24.40 o 
  -2   2   4     9188.89     7458.81    171.46 o 
   0   2   4     2640.18     2405.31     60.87 o 
   2   2   4     1823.63     1526.76     58.77 o 
   4   2   4      979.65      955.64     46.66 o 
   6   2   4     1109.30      962.27     71.66 o 
   8   2   4        7.67      -20.34     19.33 o 
  10   2   4      602.86      574.91     65.21 o 
  12   2   4      157.82      127.90     34.22 o 
  14   2   4       84.89       49.48     32.91 o 
  16   2   4      405.40      337.94     58.07 o 
  18   2   4       35.20       66.19     49.80 o 
 -23   3   4        6.72      -14.50     39.05 o 
 -21   3   4       56.16      -19.29     35.10 o 
 -19   3   4      117.59      157.33     40.07 o 
 -17   3   4       88.63      102.70     33.09 o 
 -15   3   4      752.24      808.74     57.88 o 
 -13   3   4       24.34      -10.10     16.30 o 
 -11   3   4      180.01      160.09     18.00 o 
  -9   3   4     1418.96     1468.87     31.51 o 
  -7   3   4     1124.88     1164.61     27.51 o 
  -5   3   4     6081.97     5859.08    143.12 o 
  -3   3   4     2178.40     1924.49     48.69 o 
  -1   3   4     4488.40     4157.18     81.54 o 
   1   3   4     4736.85     4600.77     85.87 o 
   3   3   4      149.40      173.64     23.78 o 
   5   3   4     1247.54     1129.09     46.58 o 
   7   3   4      545.95      519.18     37.97 o 
   9   3   4      284.73      279.16     49.13 o 
  11   3   4      244.80      259.57     39.71 o 
  13   3   4        6.15      -42.20     28.13 o 
  15   3   4      178.14      173.86     57.16 o 
  17   3   4       56.83       20.33     44.22 o 
 -22   4   4      233.92      267.11     56.00 o 
 -20   4   4        5.16       -3.89     32.77 o 
 -18   4   4      353.43      305.09     46.96 o 
 -16   4   4     1571.98     1388.58     65.23 o 
 -14   4   4     1789.56     1652.66     67.23 o 
 -12   4   4     2205.65     2027.70     49.03 o 
 -10   4   4     4719.50     4298.14     67.07 o 
  -8   4   4    11899.02    11750.34    171.81 o 
  -6   4   4     5252.93     4900.48     90.89 o 
  -4   4   4     2502.26     2293.21     43.04 o 
  -2   4   4    26177.36    25321.15    306.53 o 
   0   4   4     1708.74     1706.19     40.88 o 
   2   4   4     7213.07     6888.27    122.81 o 
   4   4   4     6664.02     6954.93    142.31 o 
   6   4   4     6852.80     6352.64    137.61 o 
   8   4   4     1321.22     1224.16     52.50 o 
  10   4   4      489.77      602.93     50.03 o 
  12   4   4     1533.94     1372.88     63.23 o 
  14   4   4      172.74      222.82     41.08 o 
  16   4   4       10.99        4.12     40.29 o 
  18   4   4      239.51      153.22     96.78 o 
 -21   5   4      217.56      269.42     51.64 o 
 -19   5   4       94.65       68.08     34.71 o 
 -17   5   4      312.01      302.20     44.95 o 
 -15   5   4     1057.93     1062.72     71.38 o 
 -13   5   4     1177.85     1115.28     53.59 o 
 -11   5   4      179.50      155.69     22.65 o 
  -9   5   4     1977.02     2027.96     81.56 o 
  -7   5   4     3888.50     3902.81    123.89 o 
  -5   5   4     4618.79     4502.75    105.39 o 
  -3   5   4    11237.27    11375.11    178.37 o 
  -1   5   4    19683.80    19283.57    391.28 o 
   1   5   4     1346.84     1380.21     36.58 o 
   3   5   4     2348.54     2333.51     59.48 o 
   5   5   4     2871.43     2523.51     71.94 o 
   7   5   4      367.28      400.19     41.78 o 
   9   5   4     2016.82     1849.61     68.68 o 
  11   5   4     1099.62      995.04     85.01 o 
  13   5   4       68.95       35.44     32.25 o 
  15   5   4      341.88      262.70     57.09 o 
  17   5   4       47.27       31.96     47.34 o 
 -22   6   4        5.17       31.71     43.45 o 
 -20   6   4       12.99        2.24     38.62 o 
 -18   6   4      408.57      413.35    116.82 o 
 -16   6   4      736.10      773.75     62.15 o 
 -14   6   4      253.99      280.05     39.23 o 
 -12   6   4      638.64      707.99     37.21 o 
 -10   6   4      649.25      590.26     35.67 o 
  -8   6   4      211.38      254.11     21.25 o 
  -6   6   4     3642.75     4066.13     95.77 o 
  -4   6   4     1675.43     1488.52     40.57 o 
  -2   6   4     8990.22     8933.91    226.34 o 
   0   6   4     4762.43     4829.84     81.28 o 
   2   6   4     5820.20     6306.98    115.58 o 
   4   6   4       49.31       38.06     16.39 o 
   6   6   4      457.76      437.93     36.64 o 
   8   6   4      737.95      742.72     46.88 o 
  10   6   4      269.10      263.18     38.73 o 
  12   6   4     1287.52     1199.18     88.00 o 
  14   6   4      123.71       56.38     34.82 o 
  16   6   4       22.27      -27.56     40.48 o 
 -21   7   4       49.03        4.72     40.82 o 
 -19   7   4       21.79        4.79     36.34 o 
 -17   7   4      568.71      878.61    106.37 o 
 -15   7   4      406.40      365.70     44.45 o 
 -13   7   4      247.34      247.65     28.85 o 
 -11   7   4      376.36      339.57     31.30 o 
  -9   7   4      513.72      527.54     27.26 o 
  -7   7   4     1616.92     1516.67     76.51 o 
  -5   7   4      112.44       87.96     16.40 o 
  -3   7   4      287.68      302.02     33.70 o 
  -1   7   4      193.95      209.25     30.98 o 
   1   7   4     1682.24     1540.71     39.23 o 
   3   7   4     1068.20      993.40     37.66 o 
   5   7   4      144.99      131.84     25.58 o 
   7   7   4     1828.16     1829.46     66.17 o 
   9   7   4       56.33       65.97     34.27 o 
  11   7   4      993.15     1027.72     96.03 o 
  13   7   4       75.71       18.70     30.61 o 
  15   7   4       77.54       27.91     52.00 o 
  17   7   4       54.09       22.67     48.76 o 
 -20   8   4        5.07       -4.42     38.29 o 
 -18   8   4       39.22       15.10     35.50 o 
 -16   8   4        7.72      -25.35     28.82 o 
 -14   8   4       13.87      -11.36     25.35 o 
 -12   8   4       19.22       -9.47     16.95 o 
 -10   8   4      159.21      107.61     19.40 o 
  -8   8   4      333.12      224.05     21.84 o 
  -6   8   4     1121.68     1018.59     44.57 o 
  -4   8   4       10.08      -25.55     17.03 o 
  -2   8   4      895.58      850.90     58.06 o 
   0   8   4      345.57      331.84     32.91 o 
   2   8   4      942.60      888.83     61.28 o 
   4   8   4      108.03      120.86     23.00 o 
   6   8   4     1055.97      874.06     43.36 o 
   8   8   4       55.27       65.23     42.68 o 
  10   8   4      313.16      351.38     45.19 o 
  12   8   4       33.26       25.04     29.62 o 
  14   8   4       81.28       46.73     44.18 o 
  16   8   4       60.55        6.64     57.44 o 
 -19   9   4        6.76      -47.57     53.25 o 
 -17   9   4      171.05      130.61     53.78 o 
 -15   9   4      308.26      265.86     58.88 o 
 -13   9   4       10.18      -14.38     23.37 o 
 -11   9   4       43.98       38.37     26.08 o 
  -9   9   4      489.89      534.14     52.37 o 
  -7   9   4      943.13      893.55     48.27 o 
  -5   9   4      471.91      458.01     41.18 o 
  -3   9   4       25.86       15.34     19.88 o 
  -1   9   4      196.34      192.80     27.61 o 
   1   9   4      140.66       95.12     26.82 o 
   3   9   4      826.24      945.34     64.26 o 
   5   9   4      159.27      103.42     31.67 o 
   7   9   4      186.44      147.02     36.80 o 
   9   9   4      125.92       70.81     57.92 o 
  11   9   4      397.21      404.48     65.22 o 
  13   9   4       47.93       58.69     47.19 o 
  15   9   4       43.17       29.00     48.07 o 
 -20  10   4       11.06      -40.11     94.89 o 
 -18  10   4       28.32       30.13     51.01 o 
 -16  10   4       22.29      -27.04     44.64 o 
 -14  10   4      172.85      132.20     71.85 o 
 -12  10   4      169.46      152.07     35.49 o 
 -10  10   4      140.82      143.80     28.87 o 
  -8  10   4      430.69      436.62     41.07 o 
  -6  10   4       56.15       54.12     22.37 o 
  -4  10   4      322.16      304.94     39.07 o 
  -2  10   4      360.61      395.03     45.11 o 
   0  10   4      726.75      833.42     52.59 o 
   2  10   4       11.66       -0.68     29.38 o 
   4  10   4      737.74      797.45     82.73 o 
   6  10   4       87.39       51.29     31.72 o 
   8  10   4      312.43      298.88     48.40 o 
  10  10   4      373.76      408.63     73.45 o 
  12  10   4       18.06      -18.86     43.09 o 
  14  10   4       12.35      -16.12     46.18 o 
 -19  11   4       64.70        8.11     89.77 o 
 -17  11   4       46.39       24.72     52.58 o 
 -15  11   4      478.02      442.30     72.51 o 
 -13  11   4       37.86       41.83     29.52 o 
 -11  11   4       89.68       35.91     31.16 o 
  -9  11   4      152.90      145.50     28.88 o 
  -7  11   4      125.07      129.77     29.44 o 
  -5  11   4      306.31      258.17     34.19 o 
  -3  11   4      117.76      118.79     30.82 o 
  -1  11   4      394.64      373.49     39.37 o 
   1  11   4       35.32        7.38     24.81 o 
   3  11   4       16.51      -37.12     24.75 o 
   5  11   4      163.04      126.06     39.98 o 
   7  11   4      242.94      227.59     46.12 o 
   9  11   4      190.83      156.36     44.28 o 
  11  11   4      211.13      149.00     56.21 o 
  13  11   4       76.47       53.17     49.11 o 
 -18  12   4       68.03       14.69     57.00 o 
 -16  12   4       83.66       61.36     58.39 o 
 -14  12   4      212.91      201.38     65.77 o 
 -12  12   4       53.05       20.93     32.44 o 
 -10  12   4     1420.07     1295.76     59.04 o 
  -8  12   4      127.01      122.74     31.53 o 
  -6  12   4     1545.60     1429.21     59.42 o 
  -4  12   4     1037.85     1100.47     77.16 o 
  -2  12   4       48.73        1.30     31.55 o 
   0  12   4      520.85      523.49     75.22 o 
   2  12   4     1373.38     1407.97     79.97 o 
   4  12   4      728.63      688.16     64.24 o 
   6  12   4     1314.46     1306.58     77.34 o 
   8  12   4      128.19      137.38     44.44 o 
  10  12   4      153.93      124.92     46.54 o 
  12  12   4      108.15       40.01    101.14 o 
 -17  13   4      117.22      148.09     84.93 o 
 -15  13   4       97.39      159.37     61.30 o 
 -13  13   4        8.26      -49.58     33.05 o 
 -11  13   4      346.97      266.54     46.65 o 
  -9  13   4      263.29      336.37     50.69 o 
  -7  13   4      893.51      927.74     59.79 o 
  -5  13   4      690.73      661.95     62.54 o 
  -3  13   4     1070.13     1029.94     76.47 o 
  -1  13   4     1285.79     1343.82     64.73 o 
   1  13   4       76.90       89.78     36.53 o 
   3  13   4      411.26      416.22     54.97 o 
   5  13   4      672.97      664.89     77.48 o 
   7  13   4      305.05      342.92     55.85 o 
   9  13   4       82.68       66.77     45.44 o 
  11  13   4      234.33      197.70     54.26 o 
 -16  14   4       62.68       37.16     58.20 o 
 -14  14   4       86.15       82.78     57.91 o 
 -12  14   4      292.12      250.90     48.35 o 
 -10  14   4      338.82      320.71     44.03 o 
  -8  14   4      923.53      940.40     57.90 o 
  -6  14   4      384.02      371.15     43.53 o 
  -4  14   4      884.16     1008.82     66.44 o 
  -2  14   4     3384.03     3173.46     95.17 o 
   0  14   4      471.98      426.17     65.75 o 
   2  14   4      666.56      705.12     68.90 o 
   4  14   4     1640.73     1546.25     85.78 o 
   6  14   4      586.84      639.70     96.68 o 
   8  14   4      166.08      130.17     50.24 o 
  10  14   4       26.15       26.43     42.38 o 
 -13  15   4      136.68      102.69     49.62 o 
 -11  15   4      142.32       76.04     47.54 o 
  -9  15   4       11.60       12.07     34.92 o 
  -7  15   4      306.19      255.89     46.35 o 
  -5  15   4      585.69      614.44     67.21 o 
  -3  15   4      403.36      487.09     51.26 o 
  -1  15   4      323.43      236.28     43.49 o 
   1  15   4       51.16       16.72     36.75 o 
   3  15   4      191.99      186.31     47.66 o 
   5  15   4       11.28      -28.69     40.37 o 
   7  15   4       46.28       17.74     42.82 o 
   9  15   4      103.58       74.43     74.50 o 
 -12  16   4       70.78       78.07     49.93 o 
 -10  16   4      186.40      204.97     59.82 o 
  -8  16   4       76.85       69.26     41.59 o 
  -6  16   4       27.20       18.32     33.32 o 
  -4  16   4      137.95      116.75     43.76 o 
  -2  16   4      132.74       63.70     48.92 o 
   0  16   4       53.60       29.54     43.19 o 
   2  16   4       38.87        8.08     52.70 o 
   4  16   4       29.98       41.13     53.27 o 
   6  16   4      141.51      140.70     59.41 o 
   8  16   4       27.09       -9.57     55.14 o 
  -9  17   4        5.56      -21.71     38.79 o 
  -7  17   4       63.53       21.40     39.47 o 
  -5  17   4       24.36        6.36     38.31 o 
  -3  17   4       77.32       25.97     41.25 o 
  -1  17   4       39.17       21.47     45.69 o 
   1  17   4       44.89       49.92     75.83 o 
   3  17   4       27.48      -35.28     48.64 o 
   5  17   4        1.47       39.75     52.56 o 
  -6  18   4       79.22       64.87     56.38 o 
  -4  18   4       15.90        6.71     49.30 o 
  -2  18   4        1.27      -67.06     48.59 o 
   0  18   4       29.14       15.75     51.67 o 
   2  18   4       31.09       45.55     60.76 o 
 -23   1   5        5.73      -14.77     37.29 o 
 -21   1   5       64.11       97.40     39.83 o 
 -19   1   5       28.02        2.76     26.94 o 
 -17   1   5        5.07        0.88     21.52 o 
 -15   1   5      126.80      119.56     25.46 o 
 -13   1   5      522.24      629.51     56.01 o 
 -11   1   5     1215.10     1275.15     43.57 o 
  -9   1   5      495.51      643.14     29.72 o 
  -7   1   5     2909.99     3430.79     80.69 o 
  -5   1   5     9683.69    12619.61    389.97 o 
  -3   1   5      172.02      204.81     32.11 o 
  -1   1   5    10351.44    13617.09    212.46 o 
   1   1   5     1950.34     2652.89     88.89 o 
   3   1   5     1065.38     1246.72    105.88 o 
   5   1   5      486.76      825.22     50.66 o 
   7   1   5      430.49      710.20     58.33 o 
   9   1   5      311.29      339.58     46.27 o 
  11   1   5       32.61       18.36     31.35 o 
  13   1   5        3.45        2.75     33.76 o 
  15   1   5       45.05       76.44     45.69 o 
  17   1   5       51.57        6.14     48.56 o 
 -22   2   5       45.73       -0.02     38.54 o 
 -20   2   5        9.33      -14.38     33.33 o 
 -18   2   5      422.24      530.89     47.32 o 
 -16   2   5      867.24     1044.95     64.50 o 
 -14   2   5      684.68      872.80     42.82 o 
 -12   2   5       98.08       98.13     20.70 o 
 -10   2   5     2035.14     2460.31     50.34 o 
  -8   2   5      751.79      785.30     27.63 o 
  -6   2   5    10502.81    14022.80    208.94 o 
  -4   2   5     7063.10    10064.82    229.79 o 
  -2   2   5    10538.35    13229.74    417.27 o 
   0   2   5    10166.86    13147.81    222.97 o 
   2   2   5      211.41      419.52     41.43 o 
   4   2   5     1893.65     2522.15     88.32 o 
   6   2   5       34.69       25.39     23.38 o 
   8   2   5      813.52      940.03     60.46 o 
  10   2   5      763.51      869.74     87.06 o 
  12   2   5      677.17      800.45    118.78 o 
  14   2   5       30.37      -31.94     30.19 o 
  16   2   5       19.23       45.57     45.02 o 
 -23   3   5        9.07      -54.98     39.48 o 
 -21   3   5       31.18       71.33     39.85 o 
 -19   3   5      198.72      154.08     40.75 o 
 -17   3   5      157.93      252.53     34.93 o 
 -15   3   5     1640.90     1892.47     61.57 o 
 -13   3   5      302.92      444.16     40.77 o 
 -11   3   5      707.65      707.49     30.67 o 
  -9   3   5     2084.67     2739.15     65.21 o 
  -7   3   5     4156.21     5518.75    109.27 o 
  -5   3   5     1922.65     2466.25     50.74 o 
  -3   3   5      264.52      464.74     43.09 o 
  -1   3   5     2373.40     2866.15     77.11 o 
   1   3   5     4415.38     5838.23    131.65 o 
   3   3   5     2733.77     3490.64     92.41 o 
   5   3   5      485.54      653.69     42.33 o 
   7   3   5      722.60      790.90     48.71 o 
   9   3   5     1866.66     2183.15     79.30 o 
  11   3   5      720.52      690.84     58.49 o 
  13   3   5       99.47      150.40     42.48 o 
  15   3   5       16.91       21.56     42.35 o 
  17   3   5        0.53        8.90     46.38 o 
 -22   4   5        2.36      -19.38     36.24 o 
 -20   4   5       74.71      113.12     38.98 o 
 -18   4   5     1076.34     1218.79     75.26 o 
 -16   4   5      837.41     1161.50    117.55 o 
 -14   4   5     1469.33     1704.20     76.84 o 
 -12   4   5       49.86       44.67     16.34 o 
 -10   4   5       26.60       30.37     14.16 o 
  -8   4   5     4733.49     6307.66    121.13 o 
  -6   4   5      986.44     1108.08     31.32 o 
  -4   4   5     1283.14     1890.60     42.24 o 
  -2   4   5     2853.63     3063.84     58.32 o 
   0   4   5      497.02      777.40     34.35 o 
   2   4   5     5439.01     7003.02    146.34 o 
   4   4   5        8.27       29.27     19.47 o 
   6   4   5       58.62       79.82     25.44 o 
   8   4   5     1289.64     1589.03    101.39 o 
  10   4   5     1131.30     1318.25     62.67 o 
  12   4   5     1099.45     1252.99     91.23 o 
  14   4   5       67.95       46.84     38.49 o 
  16   4   5        6.81      -58.91     39.28 o 
 -21   5   5       28.22      -11.13     36.69 o 
 -19   5   5       97.20       67.54     36.09 o 
 -17   5   5      115.72       91.28     35.40 o 
 -15   5   5      688.11     1099.29     71.34 o 
 -13   5   5      291.11      245.31     37.31 o 
 -11   5   5      710.66     1109.11     36.10 o 
  -9   5   5      249.64      215.86     21.78 o 
  -7   5   5      275.94      527.21     28.49 o 
  -5   5   5    13211.81    17567.75    312.09 o 
  -3   5   5     2339.90     3141.85     57.83 o 
  -1   5   5    12958.74    17511.59    518.85 o 
   1   5   5     1470.84     1461.02     41.33 o 
   3   5   5       64.93      101.59     22.38 o 
   5   5   5     2044.11     2010.53     79.95 o 
   7   5   5        6.15      102.35     27.44 o 
   9   5   5     1341.30     1405.95     63.84 o 
  11   5   5      204.61      215.63     41.49 o 
  13   5   5       82.12      128.30     39.83 o 
  15   5   5      118.44       29.69     39.87 o 
 -22   6   5        7.71        5.07     41.95 o 
 -20   6   5       70.33       86.72     41.01 o 
 -18   6   5      144.52      183.00     44.31 o 
 -16   6   5      172.66      335.91     45.49 o 
 -14   6   5      400.00      448.52     48.44 o 
 -12   6   5     2364.73     2744.76     91.70 o 
 -10   6   5      937.45     1182.97     41.50 o 
  -8   6   5     1178.97     1480.11     42.42 o 
  -6   6   5     2890.57     3368.17    109.59 o 
  -4   6   5     5822.58    10449.00    191.71 o 
  -2   6   5    16016.61    18025.31    368.38 o 
   0   6   5     1452.08     2163.48     49.96 o 
   2   6   5      868.53     1072.19     52.84 o 
   4   6   5     1071.52     1292.48     51.22 o 
   6   6   5     1267.91     1926.86     67.94 o 
   8   6   5      522.72      577.29     60.46 o 
  10   6   5      454.81      629.02     67.07 o 
  12   6   5       40.78       76.95     35.22 o 
  14   6   5      193.34      229.24     49.16 o 
  16   6   5       20.14      -11.59     42.56 o 
 -21   7   5      139.74      132.48     47.05 o 
 -19   7   5       84.35      104.67     42.22 o 
 -17   7   5      250.58      289.35     58.23 o 
 -15   7   5       62.72       50.07     32.75 o 
 -13   7   5      296.93      443.88     58.38 o 
 -11   7   5      226.02      284.73     31.64 o 
  -9   7   5      732.19     1065.29     38.74 o 
  -7   7   5       58.80       76.75     17.49 o 
  -5   7   5     1077.08     1243.09     47.67 o 
  -3   7   5       29.56       14.63     21.42 o 
  -1   7   5     1117.08     1211.48     57.03 o 
   1   7   5      166.29      174.60     19.67 o 
   3   7   5     1203.28     1310.10     45.80 o 
   5   7   5      409.30      428.62     43.62 o 
   7   7   5      369.93      463.52     44.85 o 
   9   7   5       53.58       48.52     30.30 o 
  11   7   5      182.65      229.97     42.51 o 
  13   7   5       62.61       87.57     40.24 o 
  15   7   5      112.93      115.66     55.30 o 
 -20   8   5       55.01       -0.77     57.67 o 
 -18   8   5       17.08      -60.39     40.26 o 
 -16   8   5       83.13       90.57     36.26 o 
 -14   8   5      198.26      223.94     39.36 o 
 -12   8   5      228.37      258.00     40.45 o 
 -10   8   5      150.25      151.91     29.14 o 
  -8   8   5       31.74       65.17     21.56 o 
  -6   8   5      589.26      741.86     49.46 o 
  -4   8   5     1403.87     1774.92    118.22 o 
  -2   8   5     2599.78     2598.63     99.38 o 
   0   8   5      720.91      809.41     50.09 o 
   2   8   5      269.31      256.62     39.81 o 
   4   8   5        3.03       31.89     28.35 o 
   6   8   5      583.46      601.35    137.91 o 
   8   8   5       44.74       63.68     40.55 o 
  10   8   5      180.14      180.01     52.20 o 
  12   8   5       13.19      -24.66     43.70 o 
  14   8   5       69.30       37.80     56.31 o 
 -19   9   5      101.61      123.64     59.07 o 
 -17   9   5      116.18      119.03     55.73 o 
 -15   9   5       31.20       87.76     51.23 o 
 -13   9   5      294.73      260.19     53.11 o 
 -11   9   5      207.38      228.20     37.74 o 
  -9   9   5      480.77      586.65     40.21 o 
  -7   9   5       55.86       30.02     20.24 o 
  -5   9   5      221.71      361.08     73.04 o 
  -3   9   5       16.67       30.78     25.33 o 
  -1   9   5      308.20      382.29     41.84 o 
   1   9   5       25.79       18.70     21.31 o 
   3   9   5      625.58      769.44     62.46 o 
   5   9   5      198.59      289.74     55.96 o 
   7   9   5      174.82      222.46     52.54 o 
   9   9   5      261.49      198.82     55.29 o 
  11   9   5      122.19      128.73     51.05 o 
  13   9   5       81.66       15.45     49.33 o 
 -20  10   5        1.62      -17.30    107.78 o 
 -18  10   5       23.14      -34.71     56.94 o 
 -16  10   5       62.44       14.89     52.43 o 
 -14  10   5      122.60      155.48     55.01 o 
 -12  10   5      354.20      339.09     47.85 o 
 -10  10   5      214.30      231.20     37.00 o 
  -8  10   5      322.73      489.33     63.10 o 
  -6  10   5      579.86      592.59     49.25 o 
  -4  10   5     1580.37     1983.32     78.69 o 
  -2  10   5     1946.33     2154.73     89.13 o 
   0  10   5      306.54      363.89     39.45 o 
   2  10   5      555.93      771.36     64.55 o 
   4  10   5      384.52      413.35     53.77 o 
   6  10   5       87.49      162.76     42.84 o 
   8  10   5      340.13      377.25     68.72 o 
  10  10   5       21.35       10.10     42.27 o 
  12  10   5        3.32        3.78     47.21 o 
  14  10   5        9.83       47.59     53.36 o 
 -19  11   5      514.07      730.52    167.50 o 
 -17  11   5      185.38      182.14    170.15 o 
 -15  11   5      106.42      291.97     71.28 o 
 -13  11   5     1098.75     1219.93    221.06 o 
 -11  11   5      370.47      556.56    130.23 o 
  -9  11   5     1448.38     1786.54     87.49 o 
  -7  11   5      534.29      664.51     54.60 o 
  -5  11   5      559.80      683.46     75.33 o 
  -3  11   5       40.22        1.26     28.30 o 
  -1  11   5      784.95      794.13     56.18 o 
   1  11   5      818.19      761.97     66.89 o 
   3  11   5     1596.54     2124.63     92.03 o 
   5  11   5      921.36     1165.89     84.28 o 
   7  11   5      524.50     1217.14     88.93 o 
   9  11   5      315.58      386.88     67.02 o 
  11  11   5      218.16      261.14     67.02 o 
  13  11   5      584.18      837.84     96.74 o 
 -18  12   5       43.22       77.38     65.40 o 
 -16  12   5      166.43      213.36     71.60 o 
 -14  12   5      206.09      270.86     68.59 o 
 -12  12   5      923.79      948.77    106.60 o 
 -10  12   5      500.67      545.66     67.17 o 
  -8  12   5      121.06      129.45     35.35 o 
  -6  12   5      847.43     1124.90     73.39 o 
  -4  12   5     3071.51     3399.19    234.19 o 
  -2  12   5     2103.37     2967.29     89.57 o 
   0  12   5     1116.32     1281.22     64.87 o 
   2  12   5      215.12      233.65     47.32 o 
   4  12   5      334.52      561.57     85.04 o 
   6  12   5      625.29      864.25     78.31 o 
   8  12   5      171.85      309.56     59.38 o 
  10  12   5      206.06      145.21     57.26 o 
  12  12   5       22.00      -11.00     56.73 o 
 -17  13   5       11.14        0.70     61.34 o 
 -15  13   5      144.35      172.05     68.28 o 
 -13  13   5      999.62     1305.88    165.18 o 
 -11  13   5       68.92       78.03     40.34 o 
  -9  13   5      654.07      900.48     78.75 o 
  -7  13   5       27.61       82.14     32.90 o 
  -5  13   5     1279.48     1483.54     67.82 o 
  -3  13   5       41.99       55.33     35.63 o 
  -1  13   5      902.56     1241.47     69.03 o 
   1  13   5      352.35      313.21     50.62 o 
   3  13   5     1037.26     1232.25     85.62 o 
   5  13   5      112.82       29.91     43.63 o 
   7  13   5     1171.35     1488.76    110.82 o 
   9  13   5       86.42       34.79     46.77 o 
  11  13   5       34.42      -36.40     53.51 o 
 -16  14   5       56.32       34.65     78.49 o 
 -14  14   5       92.53       77.17     59.71 o 
 -12  14   5       74.40      100.54     42.23 o 
 -10  14   5      246.97      275.26     67.52 o 
  -8  14   5      361.29      432.65     63.32 o 
  -6  14   5      269.42      411.23     88.24 o 
  -4  14   5      509.36      680.83     64.51 o 
  -2  14   5      323.88      457.06     51.03 o 
   0  14   5      377.08      455.11     59.91 o 
   2  14   5       32.72      129.20     44.53 o 
   4  14   5      226.69      371.49     61.11 o 
   6  14   5       89.67       96.20     44.57 o 
   8  14   5      146.25      146.51     53.09 o 
  10  14   5       32.47       24.41     51.12 o 
 -13  15   5       17.93       18.58     41.04 o 
 -11  15   5       10.23      -13.11     38.71 o 
  -9  15   5      121.12      131.72     36.72 o 
  -7  15   5      123.60      115.69     38.54 o 
  -5  15   5       35.53       -9.32     32.63 o 
  -3  15   5       26.03       12.35     32.63 o 
  -1  15   5       13.18      -18.78     31.85 o 
   1  15   5      217.21      243.92     52.24 o 
   3  15   5       33.94       71.77     45.91 o 
   5  15   5       66.41       59.70     48.30 o 
   7  15   5       95.04       31.06     51.20 o 
 -12  16   5        4.21       49.40     55.62 o 
 -10  16   5        1.65      -25.16     55.07 o 
  -8  16   5      339.40      494.38     67.19 o 
  -6  16   5       85.96      141.53     44.42 o 
  -4  16   5       42.32       44.91     53.35 o 
  -2  16   5       82.89       77.67     51.31 o 
   0  16   5      188.88      238.32     62.01 o 
   2  16   5      276.91      539.69     86.47 o 
   4  16   5        7.96      -20.05     48.24 o 
   6  16   5      135.79       53.90     87.02 o 
  -9  17   5       13.16      -44.60     38.43 o 
  -7  17   5       84.32       84.37     45.61 o 
  -5  17   5       55.17       65.99     40.94 o 
  -3  17   5        1.38       -4.20     38.02 o 
  -1  17   5       41.03       13.57     47.78 o 
   1  17   5       24.80       26.89     52.68 o 
   3  17   5       41.01       75.79     49.94 o 
  -4  18   5       26.85       34.70     45.40 o 
  -2  18   5       66.27       17.36     73.65 o 
 -22   0   6        8.87      -17.66     43.36 o 
 -20   0   6      269.76      301.90     60.57 o 
 -18   0   6     2449.57     2464.33    109.78 o 
 -16   0   6     1077.80      990.57     69.41 o 
 -14   0   6     1348.86     1276.01     68.97 o 
 -12   0   6     1073.93      888.98    131.19 o 
 -10   0   6     2295.41     2104.48     83.61 o 
  -8   0   6     4697.00     4377.83    129.09 o 
  -6   0   6    10370.20    10112.41    342.01 o 
  -4   0   6      310.80      345.42     63.32 o 
  -2   0   6     3050.18     2966.80    126.26 o 
   0   0   6     8021.71     8437.24    292.72 o 
   2   0   6     3085.97     3005.09    148.44 o 
   4   0   6     1109.82     1082.69     84.93 o 
   6   0   6      382.79      473.37     78.30 o 
   8   0   6     1292.53      954.92     87.02 o 
  10   0   6      591.46      609.11     95.17 o 
  12   0   6     1115.78     1084.97    103.32 o 
  14   0   6      307.25      448.93     92.90 o 
  16   0   6       12.28      -12.70     63.51 o 
 -23   1   6        9.49      -59.08     39.39 o 
 -21   1   6       31.82       58.46     33.19 o 
 -19   1   6       44.03       37.74     27.02 o 
 -17   1   6      356.99      445.64     50.65 o 
 -15   1   6      617.56      726.68     47.02 o 
 -13   1   6        4.52      -12.58     16.62 o 
 -11   1   6      639.08      722.24     41.81 o 
  -9   1   6      825.83      876.01     37.51 o 
  -7   1   6     3471.57     3213.58     93.00 o 
  -5   1   6     1927.21     1939.21     81.09 o 
  -3   1   6      273.82      220.29     37.23 o 
  -1   1   6     1943.56     1822.23     50.37 o 
   1   1   6     3431.08     3467.28    112.48 o 
   3   1   6      544.78      535.47     52.03 o 
   5   1   6      172.39      190.19     37.53 o 
   7   1   6        7.14      -28.87     27.67 o 
   9   1   6      958.26      837.06     71.97 o 
  11   1   6       97.14       91.59     41.35 o 
  13   1   6       10.20        7.14     45.06 o 
  15   1   6       58.84       38.30     49.49 o 
 -22   2   6       44.30       71.22     42.93 o 
 -20   2   6       98.84       93.10     33.84 o 
 -18   2   6      442.98      555.14     50.97 o 
 -16   2   6      617.52      587.69     59.82 o 
 -14   2   6       21.73        6.09     19.63 o 
 -12   2   6        2.78      -22.61     15.08 o 
 -10   2   6     3435.75     3265.86     65.69 o 
  -8   2   6     1726.55     1679.06     44.30 o 
  -6   2   6     2164.75     1964.09     62.05 o 
  -4   2   6      455.95      368.66     45.92 o 
  -2   2   6      782.26      777.14     54.99 o 
   0   2   6     1878.92     1703.76     58.44 o 
   2   2   6     5171.72     5141.54    146.27 o 
   4   2   6      756.98      786.42    116.40 o 
   6   2   6       19.50      -36.32     25.67 o 
   8   2   6       96.13       88.91     40.00 o 
  10   2   6      842.12      826.03     66.34 o 
  12   2   6      203.16      159.79     46.66 o 
  14   2   6       52.87       39.55     41.14 o 
  16   2   6      112.33       90.58     55.29 o 
 -23   3   6       36.56       57.59     44.25 o 
 -21   3   6       48.21       63.33     39.43 o 
 -19   3   6      153.43      149.14     33.34 o 
 -17   3   6      147.28      133.91     32.18 o 
 -15   3   6     1486.94     1492.32     55.49 o 
 -13   3   6       73.27       46.46     22.20 o 
 -11   3   6      250.37      213.77     32.10 o 
  -9   3   6     1047.24     1109.35     46.47 o 
  -7   3   6      598.94      662.25     29.50 o 
  -5   3   6      566.85      574.19     42.50 o 
  -3   3   6      443.68      377.71     40.59 o 
  -1   3   6     1139.20      999.60     40.46 o 
   1   3   6     1215.43     1140.42     58.52 o 
   3   3   6      304.38      350.27     67.95 o 
   5   3   6      348.18      394.77     74.99 o 
   7   3   6      347.09      322.29     42.57 o 
   9   3   6     2668.00     2679.57     95.05 o 
  11   3   6        9.76      -10.19     33.77 o 
  13   3   6      271.62      305.39     51.24 o 
  15   3   6        5.17      -45.44     41.48 o 
 -22   4   6       44.53       21.53     50.56 o 
 -20   4   6        9.63       -4.03     32.97 o 
 -18   4   6      248.26      277.49     47.31 o 
 -16   4   6      171.95      203.88     32.74 o 
 -14   4   6      456.43      480.35     54.83 o 
 -12   4   6      606.75      624.83     36.71 o 
 -10   4   6      301.45      354.28     25.38 o 
  -8   4   6     2773.19     2665.88     52.48 o 
  -6   4   6     1193.63     1233.16     54.17 o 
  -4   4   6      207.39      256.24     33.14 o 
  -2   4   6       10.32        1.20     20.39 o 
   0   4   6     2132.09     2022.38     58.18 o 
   2   4   6     1447.24     1460.61     58.49 o 
   4   4   6      230.98      204.59     33.40 o 
   6   4   6       19.80      -11.57     23.49 o 
   8   4   6      634.93      636.76     56.83 o 
  10   4   6      335.97      317.00     48.01 o 
  12   4   6      151.71      141.32     42.26 o 
  14   4   6       51.11       27.38     41.53 o 
 -21   5   6        6.25        0.81     37.20 o 
 -19   5   6       80.27       -8.24     35.45 o 
 -17   5   6      672.59      692.44    101.01 o 
 -15   5   6        6.24      -20.96     21.71 o 
 -13   5   6      879.93      882.11     45.63 o 
 -11   5   6     1083.76     1102.00     49.81 o 
  -9   5   6      394.04      367.52     21.47 o 
  -7   5   6      755.78      674.71     34.24 o 
  -5   5   6     5737.43     5382.24     89.21 o 
  -3   5   6      524.08      521.07     36.46 o 
  -1   5   6     2493.36     2411.02    104.20 o 
   1   5   6      976.45     1002.17     48.12 o 
   3   5   6      613.15      580.11     53.85 o 
   5   5   6     1470.52     1397.65     60.75 o 
   7   5   6     1122.16     1118.22     61.25 o 
   9   5   6      489.96      456.38     49.93 o 
  11   5   6      621.58      500.60     56.93 o 
  13   5   6       31.85       32.34     39.76 o 
  15   5   6       29.05       41.85     41.98 o 
 -22   6   6       28.39       20.94     43.13 o 
 -20   6   6       25.07      -18.85     35.12 o 
 -18   6   6      175.55      197.87     43.37 o 
 -16   6   6      169.41      169.55     57.94 o 
 -14   6   6       64.77       65.14     38.81 o 
 -12   6   6      925.42      940.75     48.48 o 
 -10   6   6      615.51      637.19     37.74 o 
  -8   6   6      117.29       89.45     19.25 o 
  -6   6   6     1645.95     1534.57    114.16 o 
  -4   6   6     3358.22     3276.35     65.76 o 
  -2   6   6      804.77      803.31     38.29 o 
   0   6   6     2388.73     2374.18     80.90 o 
   2   6   6      188.01      151.41     32.38 o 
   4   6   6      695.26      660.91     42.80 o 
   6   6   6      476.03      644.08     63.79 o 
   8   6   6      370.23      324.85     43.63 o 
  10   6   6      150.76      144.04     38.65 o 
  12   6   6      185.97      150.65     43.88 o 
  14   6   6       52.15       40.68     43.69 o 
 -21   7   6      105.43      123.84     64.04 o 
 -19   7   6       53.08       35.54     39.79 o 
 -17   7   6      301.11      362.55     52.68 o 
 -15   7   6       50.35       72.19     34.88 o 
 -13   7   6      632.35      584.85    104.65 o 
 -11   7   6      281.36      326.83     36.03 o 
  -9   7   6      611.02      622.85     37.22 o 
  -7   7   6      223.56      179.55     31.15 o 
  -5   7   6     1948.36     1927.07     74.54 o 
  -3   7   6      119.59      109.59     31.12 o 
  -1   7   6     1175.33     1103.63     56.66 o 
   1   7   6     1350.44     1260.59     54.71 o 
   3   7   6      610.94      571.62     68.12 o 
   5   7   6      591.12      759.04     80.01 o 
   7   7   6      751.70      808.42    136.22 o 
   9   7   6      162.13      132.01     52.28 o 
  11   7   6      132.50       19.29     50.44 o 
  13   7   6      120.36       66.91     53.68 o 
 -20   8   6       49.20      -22.52     55.19 o 
 -18   8   6       41.63       -2.24     46.43 o 
 -16   8   6       29.86       52.37     51.90 o 
 -14   8   6       28.96        8.76     42.26 o 
 -12   8   6     1385.27     1215.11     66.56 o 
 -10   8   6       23.96       34.55     22.29 o 
  -8   8   6     1176.55     1015.86     56.51 o 
  -6   8   6       49.55       57.37     25.48 o 
  -4   8   6     2291.33     2071.18     80.75 o 
  -2   8   6     1336.39     1182.53     62.93 o 
   0   8   6       10.90      -16.61     21.02 o 
   2   8   6     1217.40     1295.28     73.97 o 
   4   8   6      473.81      369.73     61.27 o 
   6   8   6      581.67      610.10     74.45 o 
   8   8   6      244.76      234.07     57.49 o 
  10   8   6      120.93       83.07     51.23 o 
  12   8   6       51.51       12.51     52.33 o 
  14   8   6       83.61       78.18     63.04 o 
 -19   9   6       15.00      -55.72     50.69 o 
 -17   9   6      155.27      189.12     62.79 o 
 -15   9   6       26.00       49.86     48.73 o 
 -13   9   6       59.87       34.29     45.28 o 
 -11   9   6      115.73       95.33     34.09 o 
  -9   9   6     1076.96     1098.85     58.81 o 
  -7   9   6       51.86       41.86     29.49 o 
  -5   9   6      228.48      212.29     47.33 o 
  -3   9   6      455.97      427.62     50.75 o 
  -1   9   6      565.94      599.81     65.21 o 
   1   9   6      547.06      403.46     51.34 o 
   3   9   6      454.46      432.04     53.94 o 
   5   9   6      129.27       95.82     52.42 o 
   7   9   6       74.33       49.00     43.94 o 
   9   9   6        3.40      -28.62     44.93 o 
  11   9   6       20.70       69.67     51.36 o 
  13   9   6      121.18      101.36     58.98 o 
 -20  10   6       77.99       86.11     66.65 o 
 -18  10   6       77.18       91.19     57.79 o 
 -16  10   6      112.93       53.89     56.46 o 
 -14  10   6     1090.04     1283.79    113.97 o 
 -12  10   6      149.69       78.86     37.32 o 
 -10  10   6      354.46      306.81     43.55 o 
  -8  10   6      649.20      602.36     49.53 o 
  -6  10   6      188.78      191.22     40.61 o 
  -4  10   6     7572.86     6977.62    255.42 o 
  -2  10   6     3448.12     3383.47    128.97 o 
   0  10   6      620.27      490.83     47.34 o 
   2  10   6      231.96      192.04     44.43 o 
   4  10   6      276.07      249.51     49.52 o 
   6  10   6      377.85      421.12     66.47 o 
   8  10   6      942.92     1131.40    104.37 o 
  10  10   6       71.02       55.22     49.13 o 
  12  10   6       89.28       60.86     61.71 o 
 -19  11   6        3.53       -5.39     58.65 o 
 -17  11   6        7.77      -78.51     63.51 o 
 -15  11   6      210.15      186.28     64.72 o 
 -13  11   6       23.29       56.90     51.60 o 
 -11  11   6      297.46      181.20     40.46 o 
  -9  11   6      680.18      630.40     51.05 o 
  -7  11   6       76.03       35.92     28.55 o 
  -5  11   6     5076.65     4709.81    150.27 o 
  -3  11   6      761.37      782.28     69.77 o 
  -1  11   6     2149.21     2236.95    121.45 o 
   1  11   6      694.50      615.30     66.46 o 
   3  11   6       53.24        5.22     35.40 o 
   5  11   6      225.14      156.01     45.78 o 
   7  11   6      276.71      154.27     54.02 o 
   9  11   6      139.14       81.02     53.01 o 
  11  11   6       19.20      -65.64     50.25 o 
 -18  12   6      153.95      175.05     74.81 o 
 -16  12   6       89.73       29.54     59.68 o 
 -14  12   6      170.71      280.75     72.06 o 
 -12  12   6      856.73      723.20     85.36 o 
 -10  12   6      213.43      137.72     39.93 o 
  -8  12   6      811.74      778.00     55.40 o 
  -6  12   6      169.14      176.22     47.17 o 
  -4  12   6      890.10      936.89     69.28 o 
  -2  12   6       31.25       -4.81     28.58 o 
   0  12   6      372.63      322.40     53.03 o 
   2  12   6      372.56      330.57     56.36 o 
   4  12   6     1040.16     1142.03    146.35 o 
   6  12   6      244.48      247.01     53.55 o 
   8  12   6      288.75      269.39     68.80 o 
  10  12   6        7.30      -51.68     50.34 o 
 -17  13   6       37.33        1.37     61.95 o 
 -15  13   6        6.05      -61.39     59.86 o 
 -13  13   6       24.75      -54.76     52.75 o 
 -11  13   6       77.79       27.78     38.36 o 
  -9  13   6        1.65      -14.07     28.47 o 
  -7  13   6      115.35       55.29     32.28 o 
  -5  13   6      370.01      391.55     52.98 o 
  -3  13   6       51.02        3.72     41.84 o 
  -1  13   6      142.00      118.04     36.43 o 
   1  13   6        2.23      -31.81     34.27 o 
   3  13   6       43.62       19.83     40.13 o 
   5  13   6        2.79      -24.87     38.15 o 
   7  13   6       33.75       36.09     46.94 o 
   9  13   6       65.42       64.82     61.19 o 
 -14  14   6       73.04       25.93     57.84 o 
 -12  14   6       64.20       40.94     42.05 o 
 -10  14   6      282.83      213.84     47.59 o 
  -8  14   6       75.31       56.90     33.40 o 
  -6  14   6       36.61       11.80     31.50 o 
  -4  14   6      170.41       76.30     65.88 o 
  -2  14   6       57.49       34.73     35.03 o 
   0  14   6        4.34      -31.48     35.32 o 
   2  14   6       81.01       60.02     43.83 o 
   4  14   6       48.42       14.12     43.36 o 
   6  14   6       70.00      -33.58     43.73 o 
   8  14   6       87.73       -5.10     45.78 o 
 -13  15   6       25.85       -2.82     62.65 o 
 -11  15   6      130.92       86.03     49.04 o 
  -9  15   6       74.70       59.64     36.51 o 
  -7  15   6      118.54      103.96     37.50 o 
  -5  15   6       24.74      -32.22     32.91 o 
  -3  15   6       29.87       -2.32     33.84 o 
  -1  15   6       42.27       38.93     36.38 o 
   1  15   6       45.01       46.29     45.59 o 
   3  15   6      178.07      148.27     54.45 o 
   5  15   6      180.73      199.22     56.24 o 
 -10  16   6       29.74       42.21     47.19 o 
  -8  16   6      191.64      187.58     46.43 o 
  -6  16   6       36.05       12.64     35.72 o 
  -4  16   6       28.50       53.98     37.95 o 
  -2  16   6       28.06       23.46     37.18 o 
   0  16   6       25.59       -8.96     41.22 o 
   2  16   6      238.85      182.32     56.09 o 
   4  16   6      129.36       95.96     55.54 o 
  -7  17   6       32.19       84.99     63.78 o 
  -5  17   6       83.10      145.82     51.05 o 
  -3  17   6       10.59      -24.08     50.24 o 
  -1  17   6       17.99      -27.25     74.79 o 
   1  17   6      131.51      192.93     68.00 o 
 -23   1   7      155.73      202.54     54.65 o 
 -21   1   7       59.02       48.55     32.51 o 
 -19   1   7      195.95      274.89     39.67 o 
 -17   1   7     1859.91     1827.84     65.83 o 
 -15   1   7       27.17        4.55     20.68 o 
 -13   1   7      442.68      619.36     43.75 o 
 -11   1   7     1792.79     1828.70     58.50 o 
  -9   1   7     1670.85     1435.06     50.54 o 
  -7   1   7      608.71      620.84     77.75 o 
  -5   1   7     2543.29     2396.78     98.71 o 
  -3   1   7     3127.98     2850.51    106.90 o 
  -1   1   7      628.75      666.04     42.20 o 
   1   1   7     1523.77     1533.04     75.85 o 
   3   1   7     2000.02     1934.86     86.85 o 
   5   1   7     1007.81      948.64     80.00 o 
   7   1   7       79.32      127.24     42.56 o 
   9   1   7     3386.39     3231.18    124.60 o 
  11   1   7       25.09      -16.40     40.37 o 
  13   1   7      218.13      233.47     52.62 o 
  15   1   7       89.14       48.13     57.35 o 
 -22   2   7      180.28      258.47     52.70 o 
 -20   2   7      111.96       74.44     33.12 o 
 -18   2   7      282.70      278.96     38.84 o 
 -16   2   7      226.12      216.41     33.25 o 
 -14   2   7      667.34      725.91     47.60 o 
 -12   2   7      117.71       94.52     24.19 o 
 -10   2   7     2001.35     1951.03     51.27 o 
  -8   2   7       58.70       35.73     23.65 o 
  -6   2   7      815.67      713.72     63.88 o 
  -4   2   7     4323.04     4112.79    133.82 o 
  -2   2   7     1822.71     1540.47     49.04 o 
   0   2   7       14.42        1.56     21.04 o 
   2   2   7     1659.88     1531.62     75.88 o 
   4   2   7      102.46      119.71     36.49 o 
   6   2   7      855.45     1015.73     72.50 o 
   8   2   7      268.97      315.69    124.18 o 
  10   2   7      124.98      140.96     43.12 o 
  12   2   7       28.24       39.25     40.11 o 
  14   2   7      125.14      127.34     52.61 o 
 -23   3   7       32.86       27.03     42.42 o 
 -21   3   7       60.70       38.94     34.13 o 
 -19   3   7        2.40      -27.00     25.91 o 
 -17   3   7      170.17      136.28     32.93 o 
 -15   3   7      346.39      397.74     38.90 o 
 -13   3   7       47.62       54.40     21.24 o 
 -11   3   7      542.85      612.02     40.99 o 
  -9   3   7     1316.51     1091.89     38.18 o 
  -7   3   7      924.89      878.58     38.45 o 
  -5   3   7     1527.65     1376.18     58.72 o 
  -3   3   7      909.28      761.82     54.62 o 
  -1   3   7      634.04      611.32     43.25 o 
   1   3   7      932.87      744.48     56.00 o 
   3   3   7      467.69      543.86     84.64 o 
   5   3   7      126.38       80.52     36.65 o 
   7   3   7      674.08      734.91     61.33 o 
   9   3   7       88.41       64.69     42.49 o 
  11   3   7       85.10       33.54     39.98 o 
  13   3   7      169.11      123.61     49.59 o 
 -22   4   7       38.25       32.36     42.19 o 
 -20   4   7       80.78       77.75     50.23 o 
 -18   4   7       78.75       91.82     40.25 o 
 -16   4   7       49.29       53.49     26.74 o 
 -14   4   7       44.54       32.69     22.14 o 
 -12   4   7      147.29       99.02     24.18 o 
 -10   4   7      473.38      579.56     29.60 o 
  -8   4   7      524.51      608.27     30.09 o 
  -6   4   7      135.05      119.61     29.31 o 
  -4   4   7      355.11      360.22     70.81 o 
  -2   4   7      481.30      498.75     38.32 o 
   0   4   7      227.40      316.53     36.02 o 
   2   4   7      414.90      445.65     45.26 o 
   4   4   7      116.60      140.62     33.60 o 
   6   4   7       78.74      105.36     33.45 o 
   8   4   7       34.19       35.31     34.96 o 
  10   4   7       40.97       32.05     37.09 o 
  12   4   7       42.23       71.45     41.52 o 
  14   4   7        3.59      -64.18     42.79 o 
 -21   5   7       18.79      -56.25     37.50 o 
 -19   5   7        8.10      -25.47     34.42 o 
 -17   5   7       49.06       78.60     39.00 o 
 -15   5   7       25.27      -16.10     30.52 o 
 -13   5   7      506.96      558.38     54.95 o 
 -11   5   7      104.22       81.55     25.79 o 
  -9   5   7     1608.57     1467.68     47.79 o 
  -7   5   7     1170.06     1231.57     52.80 o 
  -5   5   7      758.83      707.51     58.58 o 
  -3   5   7     1007.51      953.98     49.41 o 
  -1   5   7      686.92      700.58     51.17 o 
   1   5   7     1615.20     1384.08     59.93 o 
   3   5   7      474.03      527.68     48.59 o 
   5   5   7      320.73      367.93     44.72 o 
   7   5   7       61.37       30.43     32.38 o 
   9   5   7       56.21       30.32     35.42 o 
  11   5   7       17.60        6.56     36.87 o 
  13   5   7      130.01      124.10     46.81 o 
 -22   6   7      113.38       50.34     45.28 o 
 -20   6   7       20.24        1.82     39.82 o 
 -18   6   7      155.51       99.62     58.38 o 
 -16   6   7       14.85        4.68     32.42 o 
 -14   6   7       86.60       45.27     32.68 o 
 -12   6   7      390.82      388.42     46.55 o 
 -10   6   7      136.39      118.50     23.09 o 
  -8   6   7     1581.72     1404.58     47.30 o 
  -6   6   7      517.74      486.47     37.28 o 
  -4   6   7      813.55      653.46     56.59 o 
  -2   6   7      134.97      127.72     42.84 o 
   0   6   7     1732.37     1712.85    100.91 o 
   2   6   7      336.30      278.51     69.48 o 
   4   6   7      298.89      237.41     52.42 o 
   6   6   7       36.28      -27.91     41.19 o 
   8   6   7       67.79       -4.71     42.31 o 
  10   6   7      129.31       75.94     53.89 o 
  12   6   7       21.12      -16.68     53.90 o 
 -21   7   7       41.68       30.14     57.81 o 
 -19   7   7       10.77        7.68     51.42 o 
 -17   7   7       51.29       79.85     51.60 o 
 -15   7   7      252.92      320.33     64.23 o 
 -13   7   7       65.48       32.91     42.13 o 
 -11   7   7      553.38      599.31     58.81 o 
  -9   7   7      489.10      474.03     40.64 o 
  -7   7   7      187.60      114.06     45.65 o 
  -5   7   7      353.17      334.38     49.50 o 
  -3   7   7       18.80        4.65     25.34 o 
  -1   7   7      253.95      240.86     34.85 o 
   1   7   7      328.78      344.03     57.36 o 
   3   7   7     1006.31     1265.50    103.61 o 
   5   7   7      214.80      235.55    102.66 o 
   7   7   7      297.25      306.01     67.13 o 
   9   7   7      127.30       74.50    108.82 o 
  11   7   7        6.77      -27.58     47.47 o 
  13   7   7       72.08      113.15     65.41 o 
 -20   8   7      100.62       91.00     99.53 o 
 -18   8   7      172.44      195.81     74.51 o 
 -16   8   7        8.70       -7.54     48.25 o 
 -14   8   7      200.79      325.29    102.19 o 
 -12   8   7      771.07      898.54     70.01 o 
 -10   8   7      369.81      387.34     39.00 o 
  -8   8   7      602.94      641.19     44.83 o 
  -6   8   7     1247.41     1161.45     65.87 o 
  -4   8   7      410.95      432.05     61.57 o 
  -2   8   7      616.99      536.45     47.96 o 
   0   8   7     1576.77     1425.47     62.12 o 
   2   8   7      217.81      155.05     51.38 o 
   4   8   7      355.08      338.17     91.19 o 
   6   8   7       72.31       70.26     48.89 o 
   8   8   7       97.69       50.25     49.67 o 
  10   8   7      269.28      208.71     64.20 o 
  12   8   7      226.16      199.90     70.06 o 
 -19   9   7      104.38       93.52     63.99 o 
 -17   9   7       90.13      182.15     73.56 o 
 -15   9   7      385.73      444.55     94.21 o 
 -13   9   7      208.63      142.53     60.10 o 
 -11   9   7      155.78      130.70     39.46 o 
  -9   9   7      783.06      713.65     48.69 o 
  -7   9   7      126.06       89.08     36.16 o 
  -5   9   7      361.90      456.75     52.23 o 
  -3   9   7      758.27      728.07     65.97 o 
  -1   9   7      352.46      389.78     44.30 o 
   1   9   7      722.31      739.19     70.48 o 
   3   9   7      202.70      179.43     57.87 o 
   5   9   7      244.85      198.06     56.94 o 
   7   9   7      191.86      120.75     56.75 o 
   9   9   7        4.41      -13.92     48.82 o 
  11   9   7      112.33       61.28     67.40 o 
 -18  10   7       19.12       46.38     60.17 o 
 -16  10   7      122.86      128.77     63.28 o 
 -14  10   7      838.46     1014.00    109.13 o 
 -12  10   7      549.56      488.21     59.54 o 
 -10  10   7     1318.92     1469.76     81.35 o 
  -8  10   7     1752.42     1592.25     66.29 o 
  -6  10   7       14.72      -19.56     33.33 o 
  -4  10   7     7330.70     7048.04    260.17 o 
  -2  10   7      801.05      649.39     54.44 o 
   0  10   7      411.90      410.69     47.63 o 
   2  10   7     1689.44     1619.28     86.62 o 
   4  10   7      872.16      768.05    178.59 o 
   6  10   7      625.23      808.47    160.86 o 
   8  10   7       75.05      -14.34     49.60 o 
  10  10   7       44.73       25.21     55.02 o 
 -17  11   7       77.17       72.28     89.01 o 
 -15  11   7      315.41      225.52     86.64 o 
 -13  11   7      684.15      701.72     96.21 o 
 -11  11   7      644.17      548.10     62.06 o 
  -9  11   7     2050.49     2083.12    126.81 o 
  -7  11   7     1320.56     1236.63     75.86 o 
  -5  11   7     2893.79     2706.82    129.35 o 
  -3  11   7     3228.47     2943.76     95.33 o 
  -1  11   7      412.63      444.01     49.46 o 
   1  11   7     1653.09     1844.00     91.83 o 
   3  11   7     1157.94     1097.23     88.70 o 
   5  11   7      387.20      392.04     73.78 o 
   7  11   7      151.71       99.26     69.95 o 
   9  11   7       21.72      -10.70     51.82 o 
 -16  12   7       64.61       88.10     66.53 o 
 -14  12   7       26.98       -7.73     72.80 o 
 -12  12   7       11.27      -11.84     37.26 o 
 -10  12   7       43.92       42.85     40.25 o 
  -8  12   7      232.98      257.67     53.33 o 
  -6  12   7      110.25       32.26     36.88 o 
  -4  12   7      104.34       61.81     40.40 o 
  -2  12   7      329.27      234.01     43.18 o 
   0  12   7      166.54      101.30     64.06 o 
   2  12   7       95.50       73.13     42.91 o 
   4  12   7       39.19        3.09     42.36 o 
   6  12   7        2.68      -58.95     45.47 o 
   8  12   7       65.67       53.68     55.94 o 
 -15  13   7       69.96       57.38     63.52 o 
 -13  13   7      174.93      197.59     72.75 o 
 -11  13   7       20.61        1.01     38.56 o 
  -9  13   7       87.61       64.53     34.39 o 
  -7  13   7      132.57       59.36     35.73 o 
  -5  13   7      169.59      142.64     43.97 o 
  -3  13   7       62.15       57.04     34.69 o 
  -1  13   7      129.67      113.75     40.63 o 
   1  13   7       29.24        3.38     41.72 o 
   3  13   7        6.31       -0.29     42.61 o 
   5  13   7       87.64       97.47     50.53 o 
   7  13   7       45.41      -20.11     52.35 o 
 -14  14   7        3.21       25.78     66.23 o 
 -12  14   7       34.62       35.09     43.95 o 
 -10  14   7        9.99      -46.03     40.34 o 
  -8  14   7       36.51       12.42     34.77 o 
  -6  14   7       13.02       24.31     40.15 o 
  -4  14   7       25.37        2.89     34.02 o 
  -2  14   7       57.41       44.70     36.10 o 
   0  14   7       26.05      -26.46     43.78 o 
   2  14   7        6.98       -4.63     39.96 o 
   4  14   7       31.32        0.48     49.38 o 
   6  14   7       16.57        2.15     49.12 o 
 -13  15   7        2.51      -13.63     62.88 o 
 -11  15   7        3.51      -23.57     42.81 o 
  -9  15   7       17.71      -26.78     44.65 o 
  -7  15   7       85.10       76.36     39.17 o 
  -5  15   7       50.35      -10.20     36.39 o 
  -3  15   7      150.82       96.87     38.45 o 
  -1  15   7      125.51       78.61     47.63 o 
   1  15   7        4.33      -35.89     43.17 o 
   3  15   7       14.47       17.37     48.48 o 
 -10  16   7      133.64      102.97     55.78 o 
  -8  16   7        7.66        0.59     37.39 o 
  -6  16   7        8.11       16.86     38.85 o 
  -4  16   7      318.86      370.58     67.81 o 
  -2  16   7       30.54      -12.18     37.38 o 
   0  16   7        6.06      -24.35     47.47 o 
   2  16   7       64.13      124.21     54.39 o 
 -22   0   8      146.25       95.03     50.01 o 
 -20   0   8      801.15      853.58     88.00 o 
 -18   0   8     2729.83     2505.34    114.33 o 
 -16   0   8      564.26      609.77    126.63 o 
 -14   0   8      655.99      566.02     63.19 o 
 -12   0   8      131.43      110.20     40.33 o 
 -10   0   8     4716.93     4092.20    137.32 o 
  -8   0   8     1061.28     1080.50     65.89 o 
  -6   0   8      868.36      837.75    110.91 o 
  -4   0   8      726.65      614.80     89.67 o 
  -2   0   8       92.94       81.70     36.36 o 
   0   0   8     6912.23     6706.53    271.67 o 
   2   0   8      928.84     1090.66    117.54 o 
   4   0   8      480.72      530.25     87.02 o 
   6   0   8     2875.69     2814.18    167.21 o 
   8   0   8      790.11     1118.72    136.50 o 
  10   0   8     3781.68     3882.49    207.97 o 
  12   0   8       68.21      -23.32     73.37 o 
 -23   1   8       32.76       12.86     36.91 o 
 -21   1   8      331.68      390.46     46.90 o 
 -19   1   8      197.16      290.78     41.48 o 
 -17   1   8     1599.33     1621.32     71.04 o 
 -15   1   8       92.14       91.48     27.08 o 
 -13   1   8      195.70      129.34     40.12 o 
 -11   1   8     1494.38     1445.02     54.62 o 
  -9   1   8      247.93      207.03     30.08 o 
  -7   1   8      652.51      643.34     65.25 o 
  -5   1   8        3.25       -6.08     29.09 o 
  -3   1   8      146.61      122.31     25.96 o 
  -1   1   8     1936.69     1785.26     68.18 o 
   1   1   8      764.56      780.04     73.89 o 
   3   1   8      869.26      945.49     98.20 o 
   5   1   8      559.58      550.80     63.70 o 
   7   1   8     1354.13     1364.74     83.75 o 
   9   1   8     1352.84     1256.12     82.00 o 
  11   1   8      477.09      559.03     79.62 o 
  13   1   8       53.37       27.48     47.98 o 
 -22   2   8       78.55       47.19     42.14 o 
 -20   2   8      286.73      345.29     45.35 o 
 -18   2   8       69.04       47.97     28.53 o 
 -16   2   8      734.51      820.06     50.91 o 
 -14   2   8      244.53      181.17     30.25 o 
 -12   2   8       79.11       13.07     21.70 o 
 -10   2   8     1126.43     1006.67     42.79 o 
  -8   2   8      480.59      509.96     49.91 o 
  -6   2   8      511.97      418.63     57.11 o 
  -4   2   8      720.49      499.29     58.08 o 
  -2   2   8     1751.04     1549.98     52.65 o 
   0   2   8       87.70       40.87     35.13 o 
   2   2   8      608.17      651.99     65.18 o 
   4   2   8      452.31      465.26     66.91 o 
   6   2   8        5.64        4.70     37.90 o 
   8   2   8      245.18      264.00     63.42 o 
  10   2   8       25.53        1.53     43.20 o 
  12   2   8       48.00      -23.35     46.50 o 
 -21   3   8      216.50      226.63     51.74 o 
 -19   3   8      296.79      281.54     85.44 o 
 -17   3   8       40.11      -13.31     34.07 o 
 -15   3   8      465.07      575.76     54.26 o 
 -13   3   8        1.36      -20.79     20.49 o 
 -11   3   8      363.31      377.40     58.94 o 
  -9   3   8      282.20      293.94     34.23 o 
  -7   3   8      385.42      383.10     64.30 o 
  -5   3   8      273.15      282.34     52.67 o 
  -3   3   8      172.43      210.67     33.15 o 
  -1   3   8       24.84       -5.12     23.86 o 
   1   3   8      218.97      235.50     45.18 o 
   3   3   8      222.07      232.67     48.02 o 
   5   3   8      187.69      214.42     70.92 o 
   7   3   8       20.08      -20.27     36.05 o 
   9   3   8       57.10       42.12     41.13 o 
  11   3   8      404.49      465.28     65.80 o 
  13   3   8       61.39       35.99     50.29 o 
 -22   4   8        3.18       -9.24     41.52 o 
 -20   4   8        2.54       15.83     39.97 o 
 -18   4   8      348.90      440.91     56.43 o 
 -16   4   8      120.19       59.77     36.94 o 
 -14   4   8       62.37       31.60     33.26 o 
 -12   4   8      213.97      172.44     38.51 o 
 -10   4   8       76.11       53.41     24.15 o 
  -8   4   8     1459.67     1283.77     87.95 o 
  -6   4   8      559.08      664.42     93.16 o 
  -4   4   8     2028.68     1862.93     58.70 o 
  -2   4   8      875.00      781.71     50.24 o 
   0   4   8      662.49      760.94     96.60 o 
   2   4   8       50.67       -0.39     29.18 o 
   4   4   8      175.26      168.70     42.22 o 
   6   4   8       11.56      -24.21     32.41 o 
   8   4   8      100.51       62.30     42.23 o 
  10   4   8      223.99      171.64     50.00 o 
  12   4   8       66.23       67.98     52.30 o 
 -21   5   8       42.68       22.58     44.40 o 
 -19   5   8       44.25       13.01     38.15 o 
 -17   5   8      130.99      136.73     51.35 o 
 -15   5   8      220.09      240.20     45.63 o 
 -13   5   8      119.56       85.12     36.79 o 
 -11   5   8      664.70      811.72     64.90 o 
  -9   5   8        8.75      -31.44     20.96 o 
  -7   5   8      728.71      773.52     88.02 o 
  -5   5   8      130.47      130.92     25.55 o 
  -3   5   8      633.67      623.94     58.75 o 
  -1   5   8      628.76      719.45     44.96 o 
   1   5   8      257.53      322.51     53.27 o 
   3   5   8      393.86      465.10     50.72 o 
   5   5   8       83.41       28.28     36.47 o 
   7   5   8        3.65      -60.40     46.33 o 
   9   5   8      200.55      183.55     68.98 o 
  11   5   8       21.86        8.54     55.43 o 
 -20   6   8       14.90       -4.81     52.18 o 
 -18   6   8       12.47       -8.92     53.46 o 
 -16   6   8        5.60      -31.01     39.53 o 
 -14   6   8       92.23       55.62     48.06 o 
 -12   6   8        0.31      -56.04     38.45 o 
 -10   6   8       95.02       63.02     27.14 o 
  -8   6   8      216.67      208.16     36.29 o 
  -6   6   8       46.00       12.16     32.12 o 
  -4   6   8      974.72      956.19    176.50 o 
  -2   6   8       96.58       58.75     31.86 o 
   0   6   8        3.37      -13.71     28.28 o 
   2   6   8      389.60      355.66     70.20 o 
   4   6   8       11.92       -8.20     42.87 o 
   6   6   8       13.82       62.43     49.33 o 
   8   6   8       19.95      -15.40     55.85 o 
  10   6   8       51.12      -15.98     57.44 o 
  12   6   8        3.14      -31.42     61.67 o 
 -21   7   8       55.63      101.33     66.28 o 
 -19   7   8       21.43      -42.93     55.36 o 
 -17   7   8      241.89      281.75     66.97 o 
 -15   7   8       51.14        3.32     50.83 o 
 -13   7   8      490.34      414.87     89.57 o 
 -11   7   8      352.79      362.59     50.05 o 
  -9   7   8       38.05      -12.23     22.39 o 
  -7   7   8      372.03      320.96     44.94 o 
  -5   7   8      461.14      468.16     53.42 o 
  -3   7   8      189.76       68.68     51.85 o 
  -1   7   8      258.23      325.73     53.36 o 
   1   7   8      150.29      124.73     51.25 o 
   3   7   8     1393.78     1519.17    111.84 o 
   5   7   8      348.65      344.20     68.26 o 
   7   7   8      151.46       64.24     52.75 o 
   9   7   8       68.89       68.60     54.55 o 
  11   7   8      148.30      116.06     66.86 o 
 -20   8   8        0.08      -16.83     61.71 o 
 -18   8   8       33.14       10.73     54.90 o 
 -16   8   8       34.64       86.42     58.83 o 
 -14   8   8      217.39      150.93     59.91 o 
 -12   8   8      346.84      282.43     49.44 o 
 -10   8   8      122.77       71.32     37.52 o 
  -8   8   8      511.45      476.83     53.04 o 
  -6   8   8     1041.03      993.26    106.63 o 
  -4   8   8     3472.37     3362.67    118.96 o 
  -2   8   8      919.26      966.50     80.75 o 
   0   8   8        1.38      -45.73     30.48 o 
   2   8   8      257.02      213.08     60.32 o 
   4   8   8      264.25      220.02    123.33 o 
   6   8   8       25.56      -16.89     48.00 o 
   8   8   8       52.11       83.10     62.80 o 
  10   8   8       17.85       74.04     63.16 o 
 -19   9   8       72.40       27.64     66.76 o 
 -17   9   8      206.45      299.33     75.42 o 
 -15   9   8      700.90      701.90     95.22 o 
 -13   9   8      436.37      367.88    105.12 o 
 -11   9   8      753.80      745.44    118.64 o 
  -9   9   8      202.88      222.41     37.22 o 
  -7   9   8     4054.20     3999.51    177.28 o 
  -5   9   8     1148.16     1174.21     88.18 o 
  -3   9   8     4962.76     4764.05    150.53 o 
  -1   9   8       38.08       -5.17     29.43 o 
   1   9   8      588.58      601.87    259.15 o 
   3   9   8     1646.69     1612.03    182.76 o 
   5   9   8      918.18      961.88    103.19 o 
   7   9   8       52.78       50.51     58.74 o 
   9   9   8      182.27      181.08     70.21 o 
 -18  10   8       22.32       62.37     62.15 o 
 -16  10   8      166.20      213.01    102.00 o 
 -14  10   8      383.36      490.71     91.84 o 
 -12  10   8      698.89      835.49    123.02 o 
 -10  10   8      133.07       67.56     40.76 o 
  -8  10   8     1164.33     1259.29     86.13 o 
  -6  10   8      878.01      858.48     72.99 o 
  -4  10   8     3058.25     2973.99    114.44 o 
  -2  10   8      397.77      395.70     70.43 o 
   0  10   8       37.52       47.77     39.18 o 
   2  10   8      641.22      600.88     87.03 o 
   4  10   8      152.60       87.95     55.63 o 
   6  10   8      458.18      601.63     91.28 o 
   8  10   8        9.90       -8.73     51.34 o 
 -17  11   8       30.79        2.22     68.91 o 
 -15  11   8      188.33      273.19     79.44 o 
 -13  11   8       61.31       -5.95     56.78 o 
 -11  11   8      176.26      184.94     49.47 o 
  -9  11   8       91.25       82.38     45.59 o 
  -7  11   8       13.52       -2.06     31.97 o 
  -5  11   8       71.62       54.14     37.68 o 
  -3  11   8      124.58      118.94     36.74 o 
  -1  11   8      279.67      356.41     75.33 o 
   1  11   8        2.78      -25.57     36.03 o 
   3  11   8      136.83       81.59     55.56 o 
   5  11   8      264.15      281.74     70.85 o 
   7  11   8      100.51      103.45     63.54 o 
 -16  12   8       52.10       67.39     67.09 o 
 -14  12   8       11.00       49.04     62.54 o 
 -12  12   8      123.62       19.05     47.03 o 
 -10  12   8       71.99       28.51     43.47 o 
  -8  12   8       58.89       20.03     32.89 o 
  -6  12   8       15.80        7.90     37.87 o 
  -4  12   8      128.43       85.95     35.56 o 
  -2  12   8      124.94       86.63     38.64 o 
   0  12   8      321.05      239.28     68.94 o 
   2  12   8       50.71       54.08     44.06 o 
   4  12   8       88.12       21.60     54.30 o 
   6  12   8       84.55       49.06     56.44 o 
 -15  13   8       11.32       -4.24     69.90 o 
 -13  13   8        8.81      -29.63     54.90 o 
 -11  13   8       25.75        2.92     38.51 o 
  -9  13   8       52.45       46.92     35.99 o 
  -7  13   8       23.59      -20.74     34.86 o 
  -5  13   8       19.74      -32.49     39.73 o 
  -3  13   8       57.57       28.82     37.50 o 
  -1  13   8       28.86       26.15     37.95 o 
   1  13   8        7.00      -57.17     39.62 o 
   3  13   8       40.05       -5.53     50.16 o 
   5  13   8       31.38      -19.73     57.26 o 
 -12  14   8       11.65        2.74     48.83 o 
 -10  14   8        5.00      -15.65     44.87 o 
  -8  14   8       20.38        8.66     39.18 o 
  -6  14   8       92.40       68.29     45.29 o 
  -4  14   8      289.44      320.75     69.81 o 
  -2  14   8      103.99       93.55     42.23 o 
   0  14   8       11.07        5.81     45.13 o 
   2  14   8       39.31       11.19     51.07 o 
   4  14   8       11.55      -12.07     49.82 o 
 -11  15   8       54.02       57.48     59.71 o 
  -9  15   8       59.64       40.54     53.69 o 
  -7  15   8       69.52       83.99     44.60 o 
  -5  15   8       44.96       73.31     43.18 o 
  -3  15   8      136.51      159.30     46.17 o 
  -1  15   8        2.91      -46.77     47.24 o 
   1  15   8      151.21      180.54     58.61 o 
  -6  16   8        4.44      -25.19     36.01 o 
  -4  16   8       12.59       40.30     42.64 o 
 -21   1   9       33.91       30.75     33.39 o 
 -19   1   9      337.64      352.71     45.17 o 
 -17   1   9      902.94      993.83     58.99 o 
 -15   1   9      253.03      165.17     47.91 o 
 -13   1   9       65.27       66.46     27.55 o 
 -11   1   9        0.35      -32.54     22.14 o 
  -9   1   9      800.36      714.57     52.13 o 
  -7   1   9      926.91     1044.06     89.36 o 
  -5   1   9      104.45      138.80     41.89 o 
  -3   1   9      939.02     1099.43     71.45 o 
  -1   1   9      958.31     1048.80     90.72 o 
   1   1   9       59.05       53.20     40.87 o 
   3   1   9      244.82      228.77     51.67 o 
   5   1   9      682.07      838.73    133.66 o 
   7   1   9      969.48     1305.15    104.06 o 
   9   1   9      355.18      412.23     69.93 o 
  11   1   9       83.84       59.90     54.40 o 
 -22   2   9       40.99      -15.66     42.20 o 
 -20   2   9      424.18      548.05     66.91 o 
 -18   2   9       27.14      -18.30     37.24 o 
 -16   2   9     1561.71     1661.23     84.37 o 
 -14   2   9      154.24       60.55     33.96 o 
 -12   2   9     1458.24     1387.32     58.45 o 
 -10   2   9     1794.88     1870.74     56.98 o 
  -8   2   9      255.64      200.38     39.63 o 
  -6   2   9      793.85      704.53     74.71 o 
  -4   2   9     1081.22     1030.14     96.06 o 
  -2   2   9      926.42      875.85     85.62 o 
   0   2   9     1704.78     1482.20     84.27 o 
   2   2   9     1252.66     1166.36    136.31 o 
   4   2   9      206.57      162.08     48.73 o 
   6   2   9     1737.03     1603.27    102.28 o 
   8   2   9       23.55       30.46     42.27 o 
  10   2   9      261.50      201.48     57.59 o 
 -21   3   9       40.82       54.91     44.42 o 
 -19   3   9       93.31      105.59     44.59 o 
 -17   3   9       30.92      -15.54     34.73 o 
 -15   3   9      970.08     1185.24    102.82 o 
 -13   3   9      308.46      300.67     49.17 o 
 -11   3   9      200.82      183.28     39.62 o 
  -9   3   9      104.09       58.80     27.15 o 
  -7   3   9     2499.18     2178.51     84.22 o 
  -5   3   9       19.83       23.78     24.85 o 
  -3   3   9     2385.00     2049.66    111.87 o 
  -1   3   9      220.08      247.84     40.96 o 
   1   3   9      344.15      294.69     55.85 o 
   3   3   9      575.31      668.43     66.77 o 
   5   3   9     1018.67     1217.56     93.32 o 
   7   3   9       26.30        6.51     44.39 o 
   9   3   9       52.93        9.38     44.62 o 
  11   3   9       97.26       96.46     54.04 o 
 -22   4   9        0.68      -12.94     44.55 o 
 -20   4   9       52.97       35.36     43.05 o 
 -18   4   9      132.34      170.18     59.24 o 
 -16   4   9       82.89       33.65     36.96 o 
 -14   4   9       52.62       30.14     32.42 o 
 -12   4   9     1195.47     1263.20     72.08 o 
 -10   4   9       19.69       -3.73     29.56 o 
  -8   4   9     1788.60     1604.45     71.33 o 
  -6   4   9      118.17       62.21     41.16 o 
  -4   4   9       38.63       33.32     25.37 o 
  -2   4   9     1738.15     1669.70     63.83 o 
   0   4   9      101.28       88.35     37.26 o 
   2   4   9      604.25      733.69     71.63 o 
   4   4   9       12.40      -47.94     31.96 o 
   6   4   9      179.38      195.21     49.76 o 
   8   4   9      130.16       64.17     68.97 o 
  10   4   9      177.51      300.96     86.18 o 
 -21   5   9       16.20      -24.81     53.24 o 
 -19   5   9       32.23       32.35     73.27 o 
 -17   5   9       84.43       67.18     52.60 o 
 -15   5   9      153.90      125.71     54.56 o 
 -13   5   9       54.96      -32.55     38.67 o 
 -11   5   9      141.53      135.38     50.98 o 
  -9   5   9      158.69      113.40     55.36 o 
  -7   5   9      278.88      210.97     48.35 o 
  -5   5   9       16.70      -11.81     33.89 o 
  -3   5   9       99.89       28.64     35.21 o 
  -1   5   9       22.85      -18.70     36.39 o 
   1   5   9      101.42       53.26     68.34 o 
   3   5   9       83.34      104.06     57.24 o 
   5   5   9      194.88      167.05     65.19 o 
   7   5   9       44.36       -6.47     55.09 o 
   9   5   9       26.51      -45.77     57.44 o 
 -20   6   9       30.10       94.28     60.17 o 
 -18   6   9       27.09       28.52     80.76 o 
 -16   6   9       72.53       41.45     51.63 o 
 -14   6   9      223.37      226.04     63.93 o 
 -12   6   9       21.19      -11.10     41.84 o 
 -10   6   9       42.19       -6.21     41.10 o 
  -8   6   9      118.44      140.52     65.22 o 
  -6   6   9      640.45      665.96     76.65 o 
  -4   6   9      627.56      501.83     71.14 o 
  -2   6   9      158.94      105.90     39.07 o 
   0   6   9      389.81      437.71     75.54 o 
   2   6   9       79.05       83.21     52.48 o 
   4   6   9      353.95      304.80     74.00 o 
   6   6   9      151.37      171.60     66.88 o 
   8   6   9       20.87      -61.48     56.66 o 
  10   6   9       39.99      -50.64     67.21 o 
 -19   7   9        6.96      -15.76     54.36 o 
 -17   7   9        2.24      -28.52     49.13 o 
 -15   7   9      163.99      175.44     61.94 o 
 -13   7   9      287.23      275.42     74.13 o 
 -11   7   9      111.12      123.13     54.51 o 
  -9   7   9      117.98       66.33     36.85 o 
  -7   7   9      950.70      946.86    152.99 o 
  -5   7   9      124.20       74.83     45.49 o 
  -3   7   9      383.37      252.53     46.71 o 
  -1   7   9       63.92       60.85     36.54 o 
   1   7   9      605.62      598.16    169.29 o 
   3   7   9       43.89       -1.49     47.30 o 
   5   7   9      118.50      104.20     61.24 o 
   7   7   9       99.63       76.69     62.64 o 
   9   7   9        9.93        3.28     61.05 o 
 -20   8   9       89.59      128.52    103.23 o 
 -18   8   9       47.27       49.05     63.99 o 
 -16   8   9        8.30       13.38     81.05 o 
 -14   8   9      840.83     1185.30    400.68 o 
 -12   8   9       26.93       31.78     52.01 o 
 -10   8   9      342.97      324.55     53.44 o 
  -8   8   9       58.18       53.32     34.19 o 
  -6   8   9      803.69      985.08     98.58 o 
  -4   8   9      169.17       98.66     39.51 o 
  -2   8   9       73.56       47.07     36.42 o 
   0   8   9      965.36      954.25     99.14 o 
   2   8   9      269.24      304.20    123.42 o 
   4   8   9      532.80      482.31     90.80 o 
   6   8   9      150.04       20.68     74.60 o 
   8   8   9      113.71      166.90     71.10 o 
 -19   9   9       29.11       51.81     67.85 o 
 -17   9   9       73.64       62.33     64.43 o 
 -15   9   9      164.60       91.52     64.74 o 
 -13   9   9      238.96      234.04     67.85 o 
 -11   9   9      164.18       63.92     44.36 o 
  -9   9   9      199.93      203.18     39.89 o 
  -7   9   9     1306.08     1265.69    126.76 o 
  -5   9   9       47.76       26.71     38.87 o 
  -3   9   9      701.58      573.34     68.65 o 
  -1   9   9      474.01      421.87     57.14 o 
   1   9   9       24.60       12.80     48.86 o 
   3   9   9      210.10      129.97     61.46 o 
   5   9   9      190.27      123.23    101.71 o 
   7   9   9       89.54      119.71     89.01 o 
 -18  10   9        1.47       -5.95     63.68 o 
 -16  10   9        0.42      -77.79     59.68 o 
 -14  10   9      151.53      105.44     60.85 o 
 -12  10   9       50.80       33.62     55.95 o 
 -10  10   9      131.89      123.62     47.07 o 
  -8  10   9       47.77       12.13     35.29 o 
  -6  10   9       30.95      -17.32     34.38 o 
  -4  10   9       40.91       -4.43     30.61 o 
  -2  10   9       37.45       26.20     35.53 o 
   0  10   9      231.25      155.50     90.91 o 
   2  10   9      151.98       65.70     92.80 o 
   4  10   9      268.17      306.45     75.27 o 
   6  10   9       44.51       55.65     65.80 o 
 -17  11   9        7.78        4.64     63.05 o 
 -15  11   9        8.28       25.34     68.90 o 
 -13  11   9       11.01      -10.61     63.51 o 
 -11  11   9       45.67        3.96     43.57 o 
  -9  11   9       85.02       40.58     35.86 o 
  -7  11   9      878.33      956.34     97.88 o 
  -5  11   9       68.24       40.14     40.11 o 
  -3  11   9      718.19      684.93     75.42 o 
  -1  11   9       79.45       60.23     40.68 o 
   1  11   9       52.28       51.91     83.13 o 
   3  11   9       95.37       84.46     62.28 o 
   5  11   9       41.98      -73.32     56.81 o 
 -14  12   9      139.67       96.17     68.71 o 
 -12  12   9       33.56      -26.94     59.84 o 
 -10  12   9       54.95       60.53     46.75 o 
  -8  12   9      275.85      256.03     55.04 o 
  -6  12   9      146.58      155.68     48.95 o 
  -4  12   9      249.14      208.14     52.48 o 
  -2  12   9      231.15      195.65     45.07 o 
   0  12   9       13.04       -5.75     40.96 o 
   2  12   9       44.29       -5.67     54.58 o 
   4  12   9       23.76       29.43     83.51 o 
 -13  13   9       38.62       18.95     64.77 o 
 -11  13   9      114.90       88.59     54.00 o 
  -9  13   9       23.32      -17.96     51.02 o 
  -7  13   9      571.36      579.01     72.68 o 
  -5  13   9       41.79      -45.24     34.54 o 
  -3  13   9      471.49      371.86     59.02 o 
  -1  13   9      172.78      140.84     56.08 o 
   1  13   9       71.00       38.39     60.25 o 
   3  13   9       35.08       24.66     60.43 o 
 -12  14   9       30.70      -18.90     68.56 o 
 -10  14   9      131.56      152.36     58.42 o 
  -8  14   9      112.28       72.45     42.49 o 
  -6  14   9        3.99       23.37     42.17 o 
  -4  14   9       31.75       -7.11     37.05 o 
  -2  14   9       57.09       81.69     44.98 o 
   0  14   9      160.15      236.46     62.58 o 
  -7  15   9       13.24       -0.16     44.66 o 
  -5  15   9       16.23      -13.33     38.89 o 
  -3  15   9       20.58      -14.04     41.15 o 
 -20   0  10       85.36       87.92     50.51 o 
 -18   0  10       29.15      107.80     52.25 o 
 -16   0  10      413.91      750.06    109.77 o 
 -14   0  10       31.42      -29.45     40.22 o 
 -12   0  10      369.00      521.30     97.44 o 
 -10   0  10       80.70      374.11     60.66 o 
  -8   0  10      496.09      538.40    102.19 o 
  -6   0  10      242.23      150.53     66.92 o 
  -4   0  10      805.52      993.15     81.41 o 
  -2   0  10     1000.61     1305.46    138.21 o 
   0   0  10      513.32      561.15    100.48 o 
   2   0  10       34.04       34.50     62.75 o 
   4   0  10      561.62      989.99    135.93 o 
   6   0  10      653.89      791.11    129.30 o 
   8   0  10       60.13       -9.48     67.87 o 
 -21   1  10       65.55      112.29     49.06 o 
 -19   1  10       46.05       83.14     42.23 o 
 -17   1  10      162.82      132.72     46.33 o 
 -15   1  10       22.20       42.52     29.97 o 
 -13   1  10       74.39      112.09     32.01 o 
 -11   1  10      704.56      793.90     97.80 o 
  -9   1  10      104.87      184.33     44.14 o 
  -7   1  10      474.38      371.83     61.66 o 
  -5   1  10      169.56      215.60     40.86 o 
  -3   1  10      359.76      368.88     40.91 o 
  -1   1  10      238.44      485.99     69.45 o 
   1   1  10      260.60      396.88     77.07 o 
   3   1  10      112.06       97.16     48.79 o 
   5   1  10       99.17      226.15     61.71 o 
   7   1  10      320.04      430.69    104.07 o 
   9   1  10       35.14       93.30     55.76 o 
 -20   2  10       86.81       74.86     47.25 o 
 -18   2  10      216.61      397.06     84.60 o 
 -16   2  10      502.13      569.65     89.44 o 
 -14   2  10        2.43       92.53     40.45 o 
 -12   2  10     1613.55     1856.73     84.48 o 
 -10   2  10      841.75     1249.51     76.37 o 
  -8   2  10      747.02      711.12     79.91 o 
  -6   2  10     1633.49     1949.62    103.68 o 
  -4   2  10       74.54      233.23     36.77 o 
  -2   2  10     1307.71     1433.76    116.66 o 
   0   2  10     1113.86     1447.18     94.72 o 
   2   2  10      328.28      463.67     70.44 o 
   4   2  10      439.77      647.05     79.09 o 
   6   2  10       91.80      209.01     60.78 o 
   8   2  10      303.38      432.03     70.62 o 
 -21   3  10       36.29       12.05     47.22 o 
 -19   3  10       51.65       74.96     44.43 o 
 -17   3  10       27.83        7.47     39.73 o 
 -15   3  10      167.21      389.92     58.11 o 
 -13   3  10      588.16      746.62    116.15 o 
 -11   3  10      574.93     1147.05     81.63 o 
  -9   3  10      326.93      370.66     49.46 o 
  -7   3  10     1861.44     1595.90     80.39 o 
  -5   3  10      307.27      892.29     73.59 o 
  -3   3  10      244.44      290.47     45.95 o 
  -1   3  10     1774.68     1686.86    223.99 o 
   1   3  10      375.85      583.33     69.21 o 
   3   3  10      852.65     1092.86     97.75 o 
   5   3  10      143.08      101.87     59.95 o 
   7   3  10      309.47      422.64     70.83 o 
   9   3  10       28.03       -1.85     69.77 o 
 -20   4  10      191.69      279.37     70.86 o 
 -18   4  10       21.13       80.41     53.10 o 
 -16   4  10       41.19       22.39     46.55 o 
 -14   4  10       43.83       13.20     49.80 o 
 -12   4  10     1136.74     1600.72    146.82 o 
 -10   4  10      756.23     1228.77    106.43 o 
  -8   4  10     1002.35     1054.63    108.25 o 
  -6   4  10     1287.26     1598.09    100.60 o 
  -4   4  10      123.47      364.48     53.64 o 
  -2   4  10     1543.33     1686.65    157.56 o 
   0   4  10      490.23      807.51     98.34 o 
   2   4  10      148.89      166.10     68.81 o 
   4   4  10       11.32        8.22     59.11 o 
   6   4  10       28.02      -83.99     59.66 o 
   8   4  10      283.95      377.63    104.08 o 
 -19   5  10       85.56       29.23     51.44 o 
 -17   5  10       79.54      166.50     60.05 o 
 -15   5  10        8.89       36.51     59.91 o 
 -13   5  10       29.67       19.76     47.07 o 
 -11   5  10      230.30      369.68    114.97 o 
  -9   5  10       32.32       22.03     41.14 o 
  -7   5  10       32.62       63.45     45.39 o 
  -5   5  10       36.21      -49.98     40.59 o 
  -3   5  10       47.02       14.01     36.78 o 
  -1   5  10      177.92      275.74    141.72 o 
   1   5  10       70.85       97.98     60.22 o 
   3   5  10       13.88      -31.32     62.47 o 
   5   5  10        1.86      -29.40     57.83 o 
   7   5  10       67.68       78.97     73.33 o 
 -20   6  10       20.63      -22.53     56.84 o 
 -18   6  10       14.98       50.29     61.81 o 
 -16   6  10      227.98      278.63     69.97 o 
 -14   6  10      148.02      148.82     57.71 o 
 -12   6  10       66.97       -7.59     46.31 o 
 -10   6  10       82.19       11.38     47.34 o 
  -8   6  10       21.41      224.04     56.03 o 
  -6   6  10     2552.93     3195.74    144.62 o 
  -4   6  10      581.81      667.63     76.76 o 
  -2   6  10      113.28      102.72     41.30 o 
   0   6  10      106.57      140.31     89.58 o 
   2   6  10       75.72       39.73     57.44 o 
   4   6  10      296.69      390.50    100.56 o 
   6   6  10      117.63       34.09     77.63 o 
   8   6  10       78.16       34.50     67.26 o 
 -19   7  10       30.88       53.95     62.63 o 
 -17   7  10       99.71      130.50     64.77 o 
 -15   7  10      135.19      179.45     67.73 o 
 -13   7  10      229.69      494.99     84.11 o 
 -11   7  10      110.72      153.20     54.19 o 
  -9   7  10      151.18      205.25     54.63 o 
  -7   7  10      856.14      961.32    147.21 o 
  -5   7  10      298.82      381.11    125.12 o 
  -3   7  10      120.70       60.17     37.15 o 
  -1   7  10       10.51       15.27     46.80 o 
   1   7  10      709.11      773.47     98.46 o 
   3   7  10       44.87       30.41     57.26 o 
   5   7  10      111.95       94.92     68.13 o 
   7   7  10       28.13      -11.76     68.00 o 
 -18   8  10       14.42       16.84     58.98 o 
 -16   8  10       97.23      130.89     65.79 o 
 -14   8  10       77.88       75.44     55.63 o 
 -12   8  10      102.49       43.36     62.18 o 
 -10   8  10      264.30      270.26     69.76 o 
  -8   8  10      114.04       66.98     49.72 o 
  -6   8  10     1013.00     1165.80     96.17 o 
  -4   8  10       30.35       59.53     38.13 o 
  -2   8  10      318.69      221.72     49.10 o 
   0   8  10       81.77      107.21     59.05 o 
   2   8  10      232.61      273.75    109.77 o 
   4   8  10       54.25      -10.30     55.49 o 
   6   8  10       48.09      -56.48     62.63 o 
 -17   9  10        5.68       20.78     71.40 o 
 -15   9  10       38.00       30.85     75.93 o 
 -13   9  10      109.07      170.59     67.75 o 
 -11   9  10      134.58      144.09     61.99 o 
  -9   9  10       27.61       10.31     40.85 o 
  -7   9  10      129.79       27.10     55.93 o 
  -5   9  10        2.41       -4.99     32.42 o 
  -3   9  10      116.90       58.42     40.72 o 
  -1   9  10       61.00       11.04     47.15 o 
   1   9  10      179.97      173.65    143.14 o 
   3   9  10      160.67      120.89     66.81 o 
   5   9  10        1.85       58.05     64.47 o 
 -16  10  10        8.94       39.75     62.54 o 
 -14  10  10       67.17       62.40     60.21 o 
 -12  10  10       31.50       22.21     57.91 o 
 -10  10  10       33.35       15.24     46.67 o 
  -8  10  10      143.43      147.58     46.95 o 
  -6  10  10      164.01      172.67     61.33 o 
  -4  10  10        8.37        9.11     37.38 o 
  -2  10  10       18.58      -52.95     35.30 o 
   0  10  10       45.35       54.97     54.54 o 
   2  10  10       31.73        5.90     56.55 o 
   4  10  10       33.39       67.75     70.78 o 
 -15  11  10       11.75       33.41     74.51 o 
 -13  11  10       60.96       11.91     62.81 o 
 -11  11  10      169.29      176.89     54.02 o 
  -9  11  10      113.09       74.07     50.51 o 
  -7  11  10      123.24       83.54     50.38 o 
  -5  11  10       40.82       26.17     42.29 o 
  -3  11  10      114.61      157.74     45.43 o 
  -1  11  10       63.24       71.63     51.38 o 
   1  11  10      133.14      108.02     61.08 o 
   3  11  10       28.73      -41.39     57.11 o 
 -14  12  10      163.03      266.67     83.31 o 
 -12  12  10       16.90      -28.55     66.71 o 
 -10  12  10      201.96      241.15     90.66 o 
  -8  12  10        7.45      137.51     51.35 o 
  -6  12  10     1262.26     1913.61    143.73 o 
  -4  12  10      436.70      502.49     59.60 o 
  -2  12  10      285.14      338.96     64.62 o 
   0  12  10       65.73      119.31     63.03 o 
   2  12  10       81.45      148.09     64.97 o 
 -11  13  10       43.96       18.62     48.46 o 
  -9  13  10       10.30       45.00     52.12 o 
  -7  13  10      109.93       86.81     49.73 o 
  -5  13  10       42.27       27.48     39.46 o 
  -3  13  10       35.96      -17.68     39.35 o 
  -1  13  10      103.86       78.20     61.11 o 
  -6  14  10       21.37       43.70     44.09 o 
 -19   1  11      124.40      117.63     49.17 o 
 -17   1  11        2.93      -13.94     38.03 o 
 -15   1  11       70.58       91.57     44.12 o 
 -13   1  11      295.67      345.97     91.60 o 
 -11   1  11      517.04      571.47     68.16 o 
  -9   1  11      430.85      275.20     62.51 o 
  -7   1  11      191.21      116.86     57.92 o 
  -5   1  11      686.87      617.73     83.81 o 
  -3   1  11      546.83      643.53     63.17 o 
  -1   1  11      737.74      768.21     88.67 o 
   1   1  11       89.65       35.57     46.93 o 
   3   1  11      128.76      130.09     54.09 o 
   5   1  11      220.95      284.90     67.66 o 
   7   1  11      102.00      146.37     66.28 o 
 -20   2  11       27.72       36.94     46.24 o 
 -18   2  11       54.60       44.64     43.43 o 
 -16   2  11       66.91       29.43     41.29 o 
 -14   2  11      336.61      256.28     50.27 o 
 -12   2  11      113.25       63.31     41.01 o 
 -10   2  11      517.06      429.64    109.93 o 
  -8   2  11       78.49      -27.46     45.25 o 
  -6   2  11     1646.91     1532.30     74.69 o 
  -4   2  11       16.75      -35.40     28.57 o 
  -2   2  11      647.91      819.97    100.29 o 
   0   2  11      166.23      108.42     55.55 o 
   2   2  11      148.10      121.99     56.86 o 
   4   2  11      205.96      199.46     61.72 o 
   6   2  11       38.82      -12.73     55.38 o 
 -19   3  11       54.42       45.66     57.02 o 
 -17   3  11      133.83       98.58     94.22 o 
 -15   3  11      114.32       60.15     44.17 o 
 -13   3  11       57.74       44.90     41.46 o 
 -11   3  11      366.87      401.03     60.06 o 
  -9   3  11      175.53      147.05     43.29 o 
  -7   3  11      296.61      258.25    144.56 o 
  -5   3  11      983.56     1111.03     97.52 o 
  -3   3  11      235.16      204.03     60.60 o 
  -1   3  11      491.36      691.82    226.93 o 
   1   3  11      260.84      220.88     77.51 o 
   3   3  11        5.19       14.84     61.74 o 
   5   3  11       80.84      132.47     81.98 o 
   7   3  11      198.21      201.94     90.53 o 
 -20   4  11       50.41       -1.41     58.53 o 
 -18   4  11       67.42       63.87     56.62 o 
 -16   4  11       88.04       78.77     57.51 o 
 -14   4  11      195.46      146.48     57.84 o 
 -12   4  11      856.95      913.21    167.02 o 
 -10   4  11      247.10      153.39    119.82 o 
  -8   4  11      405.93      389.39     69.30 o 
  -6   4  11       49.43       33.86     51.19 o 
  -4   4  11     1361.54     1541.43     94.31 o 
  -2   4  11      288.97      225.51     71.72 o 
   0   4  11      557.81      558.81    266.07 o 
   2   4  11       14.98        5.35     63.06 o 
   4   4  11      133.95      131.94     77.37 o 
   6   4  11      277.05      399.09    102.49 o 
 -19   5  11      285.00      282.08     75.46 o 
 -17   5  11      414.34      457.48     93.46 o 
 -15   5  11      229.30      225.39     68.16 o 
 -13   5  11       92.01       89.83     61.19 o 
 -11   5  11      588.05      696.10     92.21 o 
  -9   5  11     1643.30     1599.96    109.60 o 
  -7   5  11     1673.01     1657.03    107.44 o 
  -5   5  11     2260.30     1925.47     92.38 o 
  -3   5  11      273.37      345.54    119.25 o 
  -1   5  11      351.42      393.88     82.37 o 
   1   5  11      420.83      403.28     92.90 o 
   3   5  11      117.67      189.01     79.83 o 
   5   5  11      224.54      179.37     83.47 o 
 -18   6  11      361.06      486.77     87.26 o 
 -16   6  11       51.34       35.65     57.99 o 
 -14   6  11      254.71      308.10    108.16 o 
 -12   6  11      297.07      275.97    113.75 o 
 -10   6  11      265.09      255.89     69.77 o 
  -8   6  11       45.92      -17.30     45.74 o 
  -6   6  11      525.07      486.64     79.00 o 
  -4   6  11      263.52      136.91     48.78 o 
  -2   6  11       38.75       17.22     41.04 o 
   0   6  11      180.90      185.41     69.19 o 
   2   6  11      557.30      631.97    110.34 o 
   4   6  11       32.86       65.39     81.05 o 
   6   6  11      226.64      281.31    100.20 o 
 -17   7  11        9.84       17.87     59.24 o 
 -15   7  11       14.76      -37.20     51.28 o 
 -13   7  11      108.35      139.87     65.43 o 
 -11   7  11       20.72       45.55     67.11 o 
  -9   7  11       65.73       44.93     81.52 o 
  -7   7  11       83.16       85.11     53.09 o 
  -5   7  11       56.08       11.71     38.83 o 
  -3   7  11      204.81      182.61     49.39 o 
  -1   7  11       73.56       54.78     57.28 o 
   1   7  11      217.22       94.55     65.54 o 
   3   7  11       55.70      -36.35     72.71 o 
   5   7  11        3.35      -23.42     70.52 o 
 -16   8  11        6.67       44.14     71.28 o 
 -14   8  11      112.19      119.90     63.69 o 
 -12   8  11       31.06       85.86     61.34 o 
 -10   8  11       79.96        5.72     51.11 o 
  -8   8  11       50.34       33.98     47.15 o 
  -6   8  11       75.23       52.95     55.64 o 
  -4   8  11      139.98      122.24     46.52 o 
  -2   8  11       22.16       48.47     41.44 o 
   0   8  11       49.82       37.82     57.79 o 
   2   8  11       57.79      -64.14     54.72 o 
   4   8  11       10.54      -64.77     61.87 o 
 -15   9  11       11.81      -36.55     57.57 o 
 -13   9  11       55.07       -5.83     60.07 o 
 -11   9  11       35.99       17.43     57.49 o 
  -9   9  11       32.21      -87.40     78.87 o 
  -7   9  11        2.81      -42.84     44.04 o 
  -5   9  11       24.40      -33.70     38.13 o 
  -3   9  11        0.25      -48.78     36.10 o 
  -1   9  11       43.74      -54.57     49.56 o 
   1   9  11       38.17       -1.07     57.66 o 
   3   9  11       21.31       50.09     69.59 o 
 -14  10  11       67.19      -19.53     58.53 o 
 -12  10  11       35.80      -12.80     61.96 o 
 -10  10  11        6.65       -4.88     60.32 o 
  -8  10  11      202.12      152.26     58.11 o 
  -6  10  11      242.91      205.22     53.54 o 
  -4  10  11       79.19      -24.35     38.42 o 
  -2  10  11        8.16      -38.55     49.94 o 
   0  10  11       66.62       47.19     61.71 o 
   2  10  11       66.76        7.82     64.10 o 
 -13  11  11       31.68      -28.02     68.63 o 
 -11  11  11       28.31       11.46     65.66 o 
  -9  11  11      109.61       97.25    108.44 o 
  -7  11  11       59.69        7.42     52.58 o 
  -5  11  11       59.99       66.62     46.73 o 
  -3  11  11      175.56      174.74     52.16 o 
  -1  11  11       37.07       51.49     59.30 o 
 -10  12  11       59.17      -23.05     51.39 o 
  -8  12  11        8.27       -3.60     90.43 o 
  -6  12  11       43.07       40.87     48.36 o 
  -4  12  11        5.73       25.80     43.61 o 
 -18   0  12      175.94      329.88    108.82 o 
 -16   0  12       29.88       64.84     84.74 o 
 -14   0  12        5.23        2.28     84.93 o 
 -12   0  12      182.12      304.66    100.10 o 
 -10   0  12      130.74      113.18     87.21 o 
  -8   0  12      192.41       65.03     79.24 o 
  -6   0  12      823.32     1074.56    159.35 o 
  -4   0  12       34.83      -12.25     44.57 o 
  -2   0  12      164.27      204.75     90.81 o 
   0   0  12       54.76       93.08     77.92 o 
   2   0  12       74.94      185.98     91.76 o 
   4   0  12      121.11      222.95    106.74 o 
 -19   1  12        9.58       -7.59     68.14 o 
 -17   1  12       75.53      -20.80     56.17 o 
 -15   1  12       16.73       45.97     54.68 o 
 -13   1  12       63.18       41.74     43.92 o 
 -11   1  12       16.30       16.56     41.69 o 
  -9   1  12       13.21      -66.57     47.71 o 
  -7   1  12       14.93        5.03     33.43 o 
  -5   1  12       99.88      129.17     36.48 o 
  -3   1  12        9.33      -30.10     52.33 o 
  -1   1  12      102.70       68.07     55.66 o 
   1   1  12        9.98       22.28     52.77 o 
   3   1  12       42.38        7.25     54.11 o 
   5   1  12        1.66      -60.11     54.59 o 
 -18   2  12       99.73      124.36     66.32 o 
 -16   2  12      233.44      279.07     57.32 o 
 -14   2  12       26.20      -29.37     40.66 o 
 -12   2  12      321.62      284.70     56.57 o 
 -10   2  12        6.90      -13.82     40.07 o 
  -8   2  12      112.82       27.42     50.42 o 
  -6   2  12       54.53       17.70     50.48 o 
  -4   2  12        5.83      -14.78     42.86 o 
  -2   2  12      320.59      236.79     97.07 o 
   0   2  12       27.61       -4.17     77.16 o 
   2   2  12      349.48      505.60    119.82 o 
   4   2  12       25.02       26.94     81.79 o 
 -19   3  12       82.11       95.48     62.26 o 
 -17   3  12      290.80      329.91     91.28 o 
 -15   3  12       83.56       40.96    106.17 o 
 -13   3  12      290.78      210.61     71.74 o 
 -11   3  12      162.44       86.55     89.67 o 
  -9   3  12       21.13      -13.88     49.99 o 
  -7   3  12       20.52      -18.31     47.24 o 
  -5   3  12       19.58       18.84     40.62 o 
  -3   3  12      182.49      222.74     73.92 o 
  -1   3  12      301.96      339.01    116.49 o 
   1   3  12       66.66       46.90     87.87 o 
   3   3  12      225.68      253.61    186.54 o 
 -18   4  12        3.10      -26.86     54.45 o 
 -16   4  12       85.64       79.40     84.93 o 
 -14   4  12       14.80      -11.67     53.82 o 
 -12   4  12      207.78      253.46     73.02 o 
 -10   4  12      246.43       88.72     78.30 o 
  -8   4  12      190.43      219.54    112.23 o 
  -6   4  12      505.02      718.07    113.25 o 
  -4   4  12      316.12      278.56     57.09 o 
  -2   4  12      287.61      334.79     80.92 o 
   0   4  12       36.66       28.22     70.02 o 
   2   4  12       44.47        3.73     72.88 o 
   4   4  12       34.47      -45.84     70.27 o 
 -17   5  12       29.39       72.65     63.50 o 
 -15   5  12      378.42      291.76     74.99 o 
 -13   5  12      183.45      145.84     68.54 o 
 -11   5  12      154.45      125.06     60.37 o 
  -9   5  12      993.99      922.69    159.44 o 
  -7   5  12       46.86       17.58     51.27 o 
  -5   5  12      627.75      563.69     71.87 o 
  -3   5  12      444.15      411.31     64.36 o 
  -1   5  12      114.51      137.81     72.95 o 
   1   5  12      926.54     1139.85    134.14 o 
   3   5  12        9.27       23.80     77.27 o 
 -16   6  12       15.44      -37.10     58.03 o 
 -14   6  12        2.09        4.46     50.72 o 
 -12   6  12       85.85      104.57     65.51 o 
 -10   6  12       18.84      -43.60     67.11 o 
  -8   6  12      273.99      171.36     61.18 o 
  -6   6  12      259.48      175.49     66.11 o 
  -4   6  12       26.55       -4.40     42.57 o 
  -2   6  12       77.45      181.01     68.63 o 
   0   6  12       81.34       46.28     74.32 o 
   2   6  12        7.71      -27.48     68.22 o 
 -15   7  12        3.71       11.52     59.49 o 
 -13   7  12       57.39      -53.52     54.05 o 
 -11   7  12       94.47       51.07     61.91 o 
  -9   7  12      107.97       22.56     84.55 o 
  -7   7  12       33.73      -63.32     65.60 o 
  -5   7  12       91.03       78.65     47.72 o 
  -3   7  12       52.12       -2.34     40.70 o 
  -1   7  12       49.36        8.30     63.42 o 
   1   7  12        1.25      -50.79     63.61 o 
 -14   8  12       15.79       -6.84     61.21 o 
 -12   8  12       41.35      -15.96     63.04 o 
 -10   8  12      114.12      156.47     70.42 o 
  -8   8  12        4.83      -28.03     51.17 o 
  -6   8  12       10.24       33.36     45.59 o 
  -4   8  12       51.18       27.50     42.47 o 
  -2   8  12       16.38       17.24     55.71 o 
   0   8  12       12.68      -89.26     59.51 o 
 -13   9  12        2.14        7.03     63.69 o 
 -11   9  12        9.36       -9.30     57.98 o 
  -9   9  12        6.84      -62.18     77.54 o 
  -7   9  12        7.67      -13.55     44.17 o 
  -5   9  12        1.37      -61.63     41.09 o 
  -3   9  12       36.99       61.80     49.77 o 
  -1   9  12        8.47        7.76     62.40 o 
 -12  10  12        7.82        6.94     65.53 o 
 -10  10  12       79.28      104.73     73.52 o 
  -8  10  12       39.97      -22.56     93.09 o 
  -6  10  12       49.78        4.54     45.57 o 
  -4  10  12       87.83       73.35     53.45 o 
 -17   1  13      181.71      151.05     71.36 o 
 -15   1  13        5.78       20.37     60.59 o 
 -13   1  13      186.79      165.45     72.37 o 
 -11   1  13       99.54      133.17     64.30 o 
  -9   1  13       20.30       -1.82     56.10 o 
  -7   1  13       26.26       63.47     55.37 o 
  -5   1  13        5.24      -42.66     49.33 o 
  -3   1  13      163.75      124.55     82.09 o 
  -1   1  13      109.70      131.00     90.81 o 
   1   1  13       47.21       64.84     87.59 o 
 -16   2  13       13.95       26.92     94.03 o 
 -14   2  13        0.76       11.00     92.52 o 
 -12   2  13       11.96       31.78     60.15 o 
 -10   2  13       47.28      -31.97     51.36 o 
  -8   2  13      216.24      140.71     62.86 o 
  -6   2  13      199.82      139.41     63.39 o 
  -4   2  13       12.59      -78.30     69.96 o 
  -2   2  13       18.45      107.49     89.29 o 
   0   2  13       66.87      109.39     99.91 o 
 -17   3  13       38.36      -37.65     59.98 o 
 -15   3  13      214.42      288.14     70.95 o 
 -13   3  13       65.47        1.59     58.68 o 
 -11   3  13        0.13       -2.34     80.00 o 
  -9   3  13      301.85      287.41    100.10 o 
  -7   3  13       10.29      -44.76     46.56 o 
  -5   3  13       39.30       32.71     51.44 o 
  -3   3  13       27.26       54.27     68.63 o 
  -1   3  13      204.98      317.37    151.28 o 
   1   3  13      195.98      375.81     98.76 o 
 -16   4  13      133.07      179.71     73.93 o 
 -14   4  13       51.51       23.65     62.71 o 
 -12   4  13       69.91      -42.73     55.90 o 
 -10   4  13      176.40      114.89     91.76 o 
  -8   4  13      628.13      680.72     92.14 o 
  -6   4  13      246.66      209.76     74.43 o 
  -4   4  13      209.78      285.75     62.25 o 
  -2   4  13        2.99      -44.97     67.64 o 
   0   4  13      190.75      265.27     97.09 o 
 -15   5  13       19.80       24.57     64.17 o 
 -13   5  13       38.34       66.99     63.77 o 
 -11   5  13      142.09      103.62     67.97 o 
  -9   5  13      186.22      134.41     98.01 o 
  -7   5  13        5.80       -2.07     45.58 o 
  -5   5  13      406.81      541.62     78.95 o 
  -3   5  13      111.45      116.91     75.12 o 
  -1   5  13      174.33      148.77     83.03 o 
 -14   6  13       20.99      -80.13     57.76 o 
 -12   6  13       18.97      -51.86     56.64 o 
 -10   6  13       11.28       43.79     86.83 o 
  -8   6  13       47.45       13.66     46.47 o 
  -6   6  13        6.39        7.43     47.97 o 
  -4   6  13       24.59       -6.14     48.40 o 
  -2   6  13       15.76      -71.72     63.27 o 
 -13   7  13        3.67      -70.84     59.78 o 
 -11   7  13      104.65      145.49     76.49 o 
  -9   7  13       18.31       42.85     93.65 o 
  -7   7  13       16.92        4.87     46.12 o 
  -5   7  13        0.20      -15.29     48.22 o 
  -3   7  13      137.42      117.91     76.78 o 
 -10   8  13       49.66      -82.28     93.46 o 
  -8   8  13      252.04      286.66     85.62 o 
  -6   8  13      120.22      136.23     59.32 o 
  -4   8  13       30.17      -13.85     50.24 o 
 -14   0  14      125.76      -30.71     95.17 o 
 -12   0  14       33.03       -2.28     88.53 o 
 -10   0  14        2.84      -31.09     85.50 o 
  -8   0  14      579.27      990.94    153.18 o 
 -13   1  14       22.06        9.48     97.44 o 
 -11   1  14       78.49       10.81     85.69 o 
  -9   1  14      217.79      178.22     82.41 o 
  -7   1  14       58.41       84.55     95.93 o 
  -5   1  14      184.95      283.43    111.48 o 
  -3   1  14       19.63     -105.98     79.06 o 
 -12   2  14       17.47      -37.35     81.90 o 
 -10   2  14        9.93      -72.42     69.01 o 
  -8   2  14      195.54      288.38     68.00 o 
  -6   2  14      159.07       92.82     60.48 o 
  -4   2  14      104.91      119.65     90.29 o 
 -13   3  14       12.06      -92.52     93.09 o 
 -11   3  14       74.39        5.02     67.53 o 
  -9   3  14      163.95      231.13    109.20 o 
  -7   3  14       52.83      -48.81     54.66 o 
  -5   3  14        6.42      -30.60     74.98 o 
 -12   4  14       20.54       57.31     65.48 o 
 -10   4  14       18.45       -9.86     90.81 o 
  -8   4  14       27.93      111.36     57.30 o 
  -6   4  14       21.09       -3.67     54.44 o 
  -9   5  14       19.41      -59.97     74.44 o 
  -7   5  14        0.31      -20.05     51.81 o 
                                                 
